# Supplementary material for: Deep carbon recycling viewed from global plate tectonics
Source: Natl Sci Rev. 2024 Apr 12;11(6):nwae089. doi: 10.1093/nsr/nwae089 (PMC11203916; doi:10.1093/nsr/nwae089)
Supplement: nwae089_Supplemental_File [file nwae089_supplemental_file.zip › Supplementary Data.xlsx]

## Sheet: Global_Carbon_Output_Full_List
	Supplementary Data. Present-day deep carbon outflux from different tectonic settings, with previously reported sums of global deep carbon outflux irrespective of tectonic settings shown for comparison. All flux values are normalized to Mt C yr–1. Upper and lower limits are shown in parentheses if best estimate or mean value are given in literature.
	Tectonic settings	Flux (Mt C yr–1)*	Methods	Data sources		Reference list
	Mid-ocean ridges	39.6 (31.2–48)	C content and magma production rate	Hirschmann (2023)		Hirschmann MM. The deep Earth oxygen cycle: Mass balance considerations on the origin and evolution of mantle and surface oxidative reservoirs. Earth Planet Sci Lett 2023; 619: 118311.
		51.6 (33.1–70.1)	C content and magma production rate	Shimizu et al. (2023)		Shimizu K, Saal AE, Hauri EH et al. High-C content and CO2/Ba ratio of the Earth’s enriched upper mantle. Geochim Cosmochim Acta 2023; 343: 161–179.
		13 (9–17)	C content and magma production rate	Müller et al. (2022)		Müller RD, Mather B, Dutkiewicz A et al. Evolution of Earth’s tectonic carbon conveyor belt. Nature 2022; 605: 629–639.
		19.7 (12.2–28.4)	C/3He and 3He flux	Bekaert et al. (2021)		Bekaert DV, Turner SJ, Broadley MW et al. Subduction-driven volatile recycling: A global mass balance. Annu Rev Earth Planet Sci 2021; 49: 37–70.
		21 (8–34)	Data compilation and assessment	Wong et al. (2019)		Wong K, Mason E, Brune S et al. Deep carbon cycling over the past 200 million years: A review of fluxes in different tectonic settings. Front Earth Sci 2019; 7: 263.
		15.8 (5.6–25.1)	C/ITEs, ITEs content, and magma production rate	Le Voyer et al. (2019)		Le Voyer M, Hauri EH, Cottrell E et al. Carbon fluxes and primary magma CO2 contents along the global mid-ocean ridge system. Geochem Geophys Geosyst 2019; 20: 1387–1424.
		33 (26–40)	C/ITEs, ITEs content, and magma production rate	Hirschmann (2018)		Hirschmann MM. Comparative deep Earth volatile cycles: The case for C recycling from exosphere/mantle fractionation of major (H2O, C, N) volatiles and from H2O/Ce, CO2/Ba, and CO2/Nb exosphere ratios. Earth Planet Sci Lett 2018; 502: 262–273.
		16.1 (13.4–18.8)	C/3He and 3He flux	Tucker et al. (2018)		Tucker JM, Mukhopadhyay S and Gonnermann HM. Reconstructing mantle carbon and noble gas contents from degassed mid-ocean ridge basalts. Earth Planet Sci Lett 2018; 496: 108-119.
		28.6 (17.5–39.6)	C/ITEs, ITEs content, and magma production rate	Hauri et al. (2017)		Hauri EH, Maclennan J, McKenzie D et al. CO2 content beneath northern Iceland and the variability of mantle carbon. Geology 2017; 46: 55–58.
		21.6 (13.2–30)	C content and magma production rate	Le Voyer et al. (2017)		Le Voyer M, Kelley KA, Cottrell E et al. Heterogeneity in mantle carbon content from CO2-undersaturated basalts. Nat Commun 2017; 8: 14062.
		15.8	C content and magma production rate	Shimizu et al. (2016)		Shimizu K, Saal AE, Myers CE et al. Two-component mantle melting-mixing model for the generation of mid-ocean ridge basalts: Implications for the volatile content of the Pacific upper mantle. Geochim Cosmochim Acta 2016; 176: 44–80.
		14.5–24.8	Ridge segment melting and melt transport model	Burley & Katz (2015)		Burley JMA and Katz RF. Variations in mid-ocean ridge CO2 emissions driven by glacial cycles. Earth Planet Sci Lett 2015; 426: 246-258.
		14.4 (9.6–19.2)	C/3He and 3He flux	Kagoshima et al. (2015)		Kagoshima T, Sano Y, Takahata N et al. Sulphur geodynamic cycle. Sci Rep 2015; 5: 8330.
		34.1 (25.4–43.9)	C content and magma production rate	Michael & Graham (2015)		Michael PJ and Graham DW. The behavior and concentration of CO2 in the suboceanic mantle: Inferences from undegassed ocean ridge and ocean island basalts. Lithos 2015; 236-237: 338-351.
		19.6–79.1	C/ITEs, ITEs content, and magma production rate	﻿Rosenthal et al. (2015)		Rosenthal A, Hauri EH and Hirschmann MM. Experimental determination of C, F, and H partitioning between mantle minerals and carbonated basalt, CO2/Ba and CO2/Nb systematics of partial melting, and the CO2 contents of basaltic source regions. Earth Planet Sci Lett 2015; 412: 77-87.
		7.8–10.4	C content and magma production rate	Chavrit et al. (2014)		Chavrit D, Humler E and Grasset O. Mapping modern CO2 fluxes and mantle carbon content all along the mid-ocean ridge system. Earth Planet Sci Lett 2014; 387: 229-239.
		228 (108–348)	C/ITEs, ITEs content, and magma production rate	Helo et al. (2011)		Helo C, Longpré M-A, Shimizu N et al. Explosive eruptions at mid-ocean ridges driven by CO2-rich magmas. Nat Geosci 2011; 4: 260-263.
		12–60	Data compilation and assessment	Dasgupta & Hirschmann (2010)		Dasgupta R and Hirschmann MM. The deep carbon cycle and melting in Earth's interior. Earth Planet Sci Lett 2010; 298: 1–13.
		14.4–24	C/ITEs, ITEs content, and magma production rate	Shaw et al. (2010)		Shaw AM, Behn MD, Humphris SE et al. Deep pooling of low degree melts and volatile fluxes at the 85°E segment of the Gakkel Ridge: Evidence from olivine-hosted melt inclusions and glasses. Earth Planet Sci Lett 2010; 289: 311-322.
		27.6 (12–60)	C/ITEs, ITEs content, and magma production rate	Cartigny et al. (2008)		Cartigny P, Pineau F, Aubaud C et al. Towards a consistent mantle carbon flux estimate: Insights from volatile systematics (H2O/Ce, δD, CO2/Nb) in the North Atlantic mantle (14° N and 34° N). Earth Planet Sci Lett 2008; 265: 672-685.
		32.4–927	C content and magma production rate	Dasgupta & Hirschmann (2006)		Dasgupta R and Hirschmann MM. Melting in the Earth's deep upper mantle caused by carbon dioxide. Nature 2006; 440: 659-662.
		6–24	C/3He and 3He flux	Resing et al. (2004)		Resing JA, Lupton JE, Feely RA et al. CO2 and 3He in hydrothermal plumes: implications for mid-ocean ridge CO2 flux. Earth Planet Sci Lett 2004; 226: 449–464.
		11.2 (7.8–14.5)	C content and magma production rate	Saal et al. (2002)		Saal AE, Hauri EH, Langmuir CH et al. Vapour undersaturation in primitive mid-ocean-ridge basalt and the volatile content of Earth's upper mantle. Nature 2002; 419: 451-455.
		48–216	C content and magma production rate	Cartigny et al. (2001)		Cartigny P, Jendrzejewski N, Pineau F et al. Volatile (C, N, Ar) variability in MORB and the respective roles of mantle source heterogeneity and degassing: the case of the Southwest Indian Ridge. Earth Planet Sci Lett 2001; 194: 241-257.
		12–36	Data compilation and assessment	Kerrick (2001)		Kerrick DM. Present and past nonanthropogenic CO2 degassing from the solid Earth. Rev Geophys 2001; 39: 565–585.
		12–30	Mantle degassing model	Sleep & Zahnle (2001)		Sleep NH and Zahnle K. Carbon dioxide cycling and implications for climate on ancient Earth. J Geophys Res: Planets 2001; 106: 1373-1399.
		35–70	C content and magma production rate	Holloway (1998)		Holloway JR. Graphite-melt equilibria during mantle melting: constraints on CO2 in MORB magmas and the carbon content of the mantle. Chem Geol 1998; 147: 89-97.
		26.4 (15.6–37.2)	C/3He and 3He flux	Marty & Tolstikhin (1998)		Marty B and Tolstikhin IN. CO2 fluxes from mid-ocean ridges, arcs and plumes. Chem Geol 1998; 145: 233–248.
		1.2–14.4	C/3He and 3He flux	Elderfield & Schultz (1996)		Elderfield H and Schultz A. Mid-Ocean Ridge Hydrothermal Fluxes and the Chemical Composition of the Ocean. Annu Rev Earth Planet Sci 1996; 24: 191-224.
		30 (14.4–60)	C content and magma production rate	Zhang & Zindler (1993)		Zhang Y and Zindler A. Distribution and evolution of carbon and nitrogen in Earth. Earth Planet Sci Lett 1993; 117: 331-345.
		8.4–18	Data compilation and assessment	Gerlach (1991)		Gerlach TM. Present-day CO2 emissions from volcanos. Eos, Transactions American Geophysical Union 1991; 72: 249-255.
		6–10.8	Revised estimate of Gerlach (1989)	Gerlach (1991)		Gerlach TM. Present-day CO2 emissions from volcanos. Eos, Transactions American Geophysical Union 1991; 72: 249-255.
		180 (156–204)	C content and magma production rate	Javoy & Pineau (1991)		Javoy M and Pineau F. The volatiles record of a “popping” rock from the Mid-Atlantic Ridge at 14°N: chemical and isotopic composition of gas trapped in the vesicles. Earth Planet Sci Lett 1991; 107: 598-611.
		24 (6–84)	Data compilation and assessment	Le Cloarec & Marty (1991)		Le Cloarec M-F and Marty B. Volatile fluxes from volcanoes. Terra Nova 1991; 3: 17-27.
		28.8–72	C/3He and 3He flux	Graham & Sarda (1991)		Graham D and Sarda P. Reply to comment by T.M. Gerlach on “Mid-ocean ridge popping rocks: implications for degassing at ridge crests”. Earth Planet Sci Lett 1991; 105: 568-573.
		4.8–12	C/3He and 3He flux	Sarda & Graham (1990)		Sarda P and Graham D. Mid-ocean ridge popping rocks: implications for degassing at ridge crests. Earth Planet Sci Lett 1990; 97: 268-289.
		2.8–10.3	C content and magma production rate	Gerlach (1989)		Gerlach TM. Degassing of carbon dioxide from basaltic magma at spreading centers: II. mid-oceanic ridge basalts. J Volcanol Geotherm Res 1989; 39: 221-232.
		26.4	C/3He and 3He flux	Marty & Jambon (1987)		Marty B and Jambon A. C/3He in volatile fluxes from the solid Earth: implications for carbon geodynamics. Earth Planet Sci Lett 1987; 83: 16–26.
		27	C/3He and 3He flux	Javoy et al. (1986)		Javoy M, Pineau F and Delorme H. Carbon and Nitrogen Isotopes in the Mantle. Chem Geol 1986; 57: 41-62.
		10	C/3He and 3He flux	Des Marais & Moore (1984)		Des Marais DJ and Moore JG. Carbon and its isotopes in mid-oceanic basaltic glasses. Earth Planet Sci Lett 1984; 69: 43-57.
		244 (36–450)	C content and magma production rate	Javoy et al. (1983)		Javoy M, Pineau F and Allegre CJ. Carbon geodynamic cycle (reply). Nature 1983; 303: 731.
		390 (58–720)	C content and magma production rate	Javoy et al. (1982)		Javoy M, Pineau F and Allegre CJ. Carbon geodynamic cycle. Nature 1982; 300: 171-173.
		15.6 (12–19.2)	C/heat, 3He flux, and heat flux	Corliss et al. (1979)		Corliss JB, Dymond J, Gordon LI et al. Submarine Thermal Springs on the Galápagos Rift. Science 1979; 203: 1073-1083.
	Plumes (ocean islands and seamounts)	18 (10.8–25.2)	C content and magma production rate	Hirschmann (2023)		Hirschmann MM. The deep Earth oxygen cycle: Mass balance considerations on the origin and evolution of mantle and surface oxidative reservoirs. Earth Planet Sci Lett 2023; 619: 118311.
		66	C content and magma production rate	Sun & Dasgupta (2023)		Sun C and Dasgupta R. Carbon budget of Earth's deep mantle constrained by petrogenesis of silica-poor ocean island basalts. Earth Planet Sci Lett 2023; 611: 118135.
		4.7 (4.2–5.3)	C/3He and 3He flux	Bekaert et al. (2021)		Bekaert DV, Turner SJ, Broadley MW et al. Subduction-driven volatile recycling: A global mass balance. Annu Rev Earth Planet Sci 2021; 49: 37–70.
		1.2	Data compilation and assessment	Fischer et al. (2019)		Fischer TP, Arellano S, Carn S et al. The emissions of CO2 and other volatiles from the world’s subaerial volcanoes. Sci Rep 2019; 9: 18716.
		2–4.2	Data compilation and assessment	Hauri et al. (2019)		Hauri EH, Cottrell E, Kelley KA et al. Carbon in the Convecting Mantle. In: Daniel I, Dasgupta R, Orcutt BN (eds.). Deep Carbon: Past to Present. Cambridge: Cambridge University Press; 2019. 237-275.
		2–7	Data compilation and assessment	Werner et al. (2019)		Werner C, Fischer T, Aiuppa A et al. Carbon dioxide emissions from subaerial volcanic regions: Two decades in review. In: Orcutt BN, Daniel I, Dasgupta R (eds.). Deep Carbon: Past to Present. Cambridge: Cambridge Univ. Press; 2019. 188–236.
		6 (3–9)	Data compilation and assessment	Wong et al. (2019)		Wong K, Mason E, Brune S et al. Deep carbon cycling over the past 200 million years: A review of fluxes in different tectonic settings. Front Earth Sci 2019; 7: 263.
		3.3–7.5	Data compilation and assessment	Barry et al. (2014)		Barry PH, Hilton DR, Füri E et al. Carbon isotope and abundance systematics of Icelandic geothermal gases, fluids and subglacial basalts with implications for mantle plume-related CO2 fluxes. Geochim Cosmochim Acta 2014; 134: 74–99.
		1.2–30	Data compilation and assessment	Dasgupta & Hirschmann (2010)		Dasgupta R and Hirschmann MM. The deep carbon cycle and melting in Earth's interior. Earth Planet Sci Lett 2010; 298: 1–13.
		36	C/3He and 3He flux	Marty & Tolstikhin (1998)		Marty B and Tolstikhin IN. CO2 fluxes from mid-ocean ridges, arcs and plumes. Chem Geol 1998; 145: 233–248.
	Plumes + Diffuse emissions	40	Data compilation and assessment	Plank & Manning (2019)		Plank T and Manning CE. Subducting carbon. Nature 2019; 574: 343–352.
	Plumes + Mid-ocean ridges	8–42	Data compilation and assessment	Kelemen & Manning (2015)		Kelemen PB and Manning CE. Reevaluating carbon fluxes in subduction zones, what goes down, mostly comes up. Proc Natl Acad Sci 2015; 112: E3997–E4006.
	Arcs (island arcs + continental arcs)	18.7 (14.4–23)	C/S and S flux	Bekaert et al. (2021)		Bekaert DV, Turner SJ, Broadley MW et al. Subduction-driven volatile recycling: A global mass balance. Annu Rev Earth Planet Sci 2021; 49: 37–70.
		8 (7.4–8.6)	Whole-rock trace element ratios, C/S, and S flux	Aiuppa et al. (2019)		Aiuppa A, Fischer TP, Plank T et al. CO2 flux emissions from the Earth's most actively degassing volcanoes, 2005–2015. Sci Rep 2019; 9: 5442.
		13.4	Data compilation and assessment	Fischer et al. (2019)		Fischer TP, Arellano S, Carn S et al. The emissions of CO2 and other volatiles from the world’s subaerial volcanoes. Sci Rep 2019; 9: 18716.
		7.8 (3–36)	Magma addition rate model	Ratschbacher et al. (2019)		Ratschbacher BC, Paterson SR and Fischer TP. Spatial and depth-dependent variations in magma volume addition and addition rates to continental arcs: Application to global CO2 fluxes since 750 Ma. Geochem Geophys Geosyst 2019; 20: 2997–3018.
		23	Data compilation and assessment	Plank & Manning (2019)		Plank T and Manning CE. Subducting carbon. Nature 2019; 574: 343–352.
		27 (11–43)	Data compilation and assessment	Wong et al. (2019)		Wong K, Mason E, Brune S et al. Deep carbon cycling over the past 200 million years: A review of fluxes in different tectonic settings. Front Earth Sci 2019; 7: 263.
		26.4 (20.4–32.4)	C/3He and 3He flux	Kagoshima et al. (2015)		Kagoshima T, Sano Y, Takahata N et al. Sulphur geodynamic cycle. Sci Rep 2015; 5: 8330.
		18–43	Data compilation and assessment	Kelemen & Manning (2015)		Kelemen PB and Manning CE. Reevaluating carbon fluxes in subduction zones, what goes down, mostly comes up. Proc Natl Acad Sci 2015; 112: E3997–E4006.
		14.4	Data compilation and assessment	Shinohara (2013)		Shinohara H. Volatile flux from subduction zone volcanoes: Insights from a detailed evaluation of the fluxes from volcanoes in Japan. J Volcanol Geotherm Res 2013; 268: 46-63.
		18–37	Data compilation and assessment	Dasgupta & Hirschmann (2010)		Dasgupta R and Hirschmann MM. The deep carbon cycle and melting in Earth's interior. Earth Planet Sci Lett 2010; 298: 1–13.
		23.2	Data compilation and assessment	Fischer (2008)		Fischer TP. Fluxes of volatiles (H2O, CO2, N2, Cl, F) from arc volcanoes. Geochem J 2008; 42: 21-38.
		20	Carbon isotope mass balance model	Coltice et al. (2004)		Coltice N, Simon L and Lécuyer C. Carbon isotope cycle and mantle structure. Geophys Res Lett 2004; 31.
		19.2	Data compilation and assessment	Hilton et al. (2002)		Hilton DR, Fischer TP and Marty B. Noble gases and volatile recycling at subduction zones. Rev Mineral Geochem 2002; 47: 319–370.
		14.4	Data compilation and assessment	Sleep & Zahnle (2001)		Sleep NH and Zahnle K. Carbon dioxide cycling and implications for climate on ancient Earth. J Geophys Res: Planets 2001; 106: 1373-1399.
		30	C/3He and 3He flux	Marty & Tolstikhin (1998)		Marty B and Tolstikhin IN. CO2 fluxes from mid-ocean ridges, arcs and plumes. Chem Geol 1998; 145: 233–248.
		32.4	Data compilation and assessment	Bebout (1996)		Bebout GE. Volatile transfer and recycling at convergent margins: Mass-balance and insights from high-P/T metamorphic rocks. In: Bebout GE, Scholl DW, Kirby SH, et al. (eds.). Subduction Top to Bottom. Washington, D. C.: American Geophysical Union; 1996. 179–193.
		37.2	C/3He and 3He flux	Sano & Williams (1996)		Sano Y and Williams SN. Fluxes of mantle and subducted carbon along convergent plate boundaries. Geophys Res Lett 1996; 23: 2749–2752.
		8.2	C/S and S flux	Allard (1992)		Allard P. Global emissions of helium-3 by subaerial volcanism. Geophys Res Lett 1992; 19: 1479-1481.
		18	C/3He and magma production rate	Varekamp et al. (1992)		Varekamp JC, Kreulen R, Poorte RPE et al. Carbon sources in arc volcanism, with implications for the carbon cycle. Terra Nova 1992; 4: 363-373.
		1.9	C content and magma production rate	Peacock (1990)		Peacock SA. Fluid Processes in Subduction Zones. Science 1990; 248: 329-337.
		3.6 (1.2–6)	C/S and S flux	Marty et al. (1989)		Marty B, Jambon A and Sano Y. Helium isotopes and CO2 in volcanic gases of Japan. Chem Geol 1989; 76: 25-40.
	Collisional orogens (Total = Sum of regional estimates)	17.2–35.5	Data compilation and assessment	This work
	Mostly Lhasa block and southeastern Tibet	6.4–16.3	Flux measurement and data compilation	Zhao et al. (2022)		Zhao W, Guo Z, Li J et al. Fluxes and genesis of deep carbon emissions from southern Tibetan Plateau and its adjacent regions. Acta Petrol Sin 2022; 38: 1541–1556.
	Himalayan extensional structures	8.4	TDIC and groundwater discharge flux	Newell et al. (2008)		Newell DL, Jessup MJ, Cottle JM et al. Aqueous and isotope geochemistry of mineral springs along the southern margin of the Tibetan plateau: Implications for fluid sources and regional degassing of CO2. Geochem Geophys Geosyst 2008; 9: Q08014.
	Himalayan fold-and-thrust belt_upper limit	10.8	TDIC and groundwater discharge flux	Becker et al. (2008)		Becker JA, Bickle MJ, Galy A et al. Himalayan metamorphic CO2 fluxes: Quantitative constraints from hydrothermal springs. Earth Planet Sci Lett 2008; 265: 616–629.
	Himalayan fold-and-thrust belt_lower limit	2.4	TDIC and groundwater discharge flux	Evans et al. (2008)		Evans MJ, Derry LA and France-Lanord C. Degassing of metamorphic carbon dioxide from the Nepal Himalaya. Geochem Geophys Geosyst 2008; 9: Q04021.
	Gulu-Yadong rift (not considered in summing)	4.1	Field-based CO2 flux measurement	Zhang et al. (2017)		Zhang L, Guo Z, Sano Y et al. Flux and genesis of CO2 degassing from volcanic-geothermal fields of Gulu-Yadong rift in the Lhasa terrane, South Tibet: Constraints on characteristics of deep carbon cycle in the India-Asia continent subduction zone. J Asian Earth Sci 2017; 149: 110–123.
	Other total carbon outflux estimates for collisional orogens	4.7–5.6	Continental collision-derived CO2 flux model	Guo et al. (2021)		Guo Z, Wilson M, Dingwell DB et al. India-Asia collision as a driver of atmospheric CO2 in the Cenozoic. Nat Commun 2021; 12: 3891.
		6–84	Data compilation and assessment	Stewart et al. (2019)		Stewart EM, Ague JJ, Ferry JM et al. Carbonation and decarbonation reactions: Implications for planetary habitability. Am Mineral 2019; 104: 1369–1380.
	Continental rifts (Total = Sum of regional estimates)	16.8 (8.4–25.2)	Data compilation and assessment	This work
	East African rift system	2.7–27.3	Data compilation and assessment	Muirhead et al. (2020)		Muirhead JD, Fischer TP, Oliva SJ et al. Displaced cratonic mantle concentrates deep carbon during continental rifting. Nature 2020; 582: 67–72.
	East African rift system	19.4 (10.4–28.4)	Field-based CO2 flux measurement	Lee et al. (2016)		Lee H, Muirhead JD, Fischer TP et al. Massive and prolonged deep carbon emissions associated with continental rifting. Nat Geosci 2016; 9: 145–149.
	East African rift system	1.1–8.9	Field-based CO2 flux measurement	Hunt et al. (2017)		Hunt JA, Zafu A, Mather TA et al. Spatially variable CO2 degassing in the Main Ethiopian Rift: Implications for magma storage, volatile transport, and rift-related emissions. Geochem Geophys Geosyst 2017; 18: 3714–3737.
	East African rift system (not considered in summing)	0.4	Data compilation and assessment	Fischer et al. (2019)		Fischer TP, Arellano S, Carn S et al. The emissions of CO2 and other volatiles from the world’s subaerial volcanoes. Sci Rep 2019; 9: 18716.
	East Asia (conservative value)	0.6	Flux measurement and data compilation	Zhao et al. (2021)		Zhao W, Guo Z, Liu J et al. Fluxes and genesis of carbon dioxide emissions from Cenozoic volcanic fields in NE China. Acta Petrol Sin 2021; 37: 1255–1269.
	North America (conservative value)	0.4	Data compilation and assessment	Smith (2016)		Smith J. CO2 Flux Along Faults of the Central Rio Grande Rift, New Mexico. MSc thesis. Univ. New Mexico, 2016.
	Circum-Mediterranean regions (conservative value)	2.7	Data compilation and assessment	Chiodini et al. (2004)		Chiodini G, Cardellini C, Amato A et al. Carbon dioxide Earth degassing and seismogenesis in central and southern Italy. Geophys Res Lett 2004; 31: L07615.
	Other total carbon outflux estimates for continental rifts	18 (3.6–32.4)	Data compilation and assessment	Hirschmann (2023)		Hirschmann MM. The deep Earth oxygen cycle: Mass balance considerations on the origin and evolution of mantle and surface oxidative reservoirs. Earth Planet Sci Lett 2023; 619: 118311.
		36–124	Data compilation and assessment	Wong et al. (2019)		Wong K, Mason E, Brune S et al. Deep carbon cycling over the past 200 million years: A review of fluxes in different tectonic settings. Front Earth Sci 2019; 7: 263.
		20–70	Numerical carbon cycle model	Brune et al. (2017)		Brune S, Williams SE and Müller RD. Potential links between continental rifting, CO2 degassing and climate change through time. Nat Geosci 2017; 10: 941–946.
	Global deep carbon outflux (as literally indicated in references)	95 (51–139)	Data compilation and assessment	This work
		75–112	Data compilation and assessment	Fischer & Aiuppa (2020)		Fischer TP and Aiuppa A. AGU Centennial Grand Challenge: Volcanoes and deep carbon global CO2 emissions from subaerial volcanism—Recent progress and future challenges. Geochem Geophys Geosyst 2020; 21: e2019GC008690.
		79 (70–88)	Data compilation and assessment	Plank & Manning (2019)		Plank T and Manning CE. Subducting carbon. Nature 2019; 574: 343–352.
		14.5 (12.7–16.3)	Data compilation and assessment	Fischer et al. (2019)		Fischer TP, Arellano S, Carn S et al. The emissions of CO2 and other volatiles from the world’s subaerial volcanoes. Sci Rep 2019; 9: 18716.
		76.4–98.2	Data compilation and assessment	Werner et al. (2019)		Werner C, Fischer T, Aiuppa A et al. Carbon dioxide emissions from subaerial volcanic regions: Two decades in review. In: Orcutt BN, Daniel I, Dasgupta R (eds.). Deep Carbon: Past to Present. Cambridge: Cambridge Univ. Press; 2019. 188–236.
		95	﻿GEOCARBSULF model	﻿Van Der Meer et al. (2014)		Van Der Meer DG, Zeebe RE, van Hinsbergen DJ et al. Plate tectonic controls on atmospheric CO2 levels since the Triassic. Proc Natl Acad Sci 2014; 111: 4380-4385.
		173.7	Data compilation and assessment	Burton et al. (2013)		Burton MR, Sawyer GM and Granieri D. Deep carbon emissions from volcanoes. Rev Mineral Geochem 2013; 75: 323–354.
		81.8	Data compilation and assessment	﻿Mörner and Etiope (2002)		Mörner NA and Etiope G. Carbon degassing from the lithosphere. Global Planet Change 2002; 33: 185-203.
		36–66	Data compilation and assessment	Kerrick (2001)		Kerrick DM. Present and past nonanthropogenic CO2 degassing from the solid Earth. Rev Geophys 2001; 39: 565–585.
		92.4 (81.6–103.2)	C/3He and 3He flux	Marty & Tolstikhin (1998)		Marty B and Tolstikhin IN. CO2 fluxes from mid-ocean ridges, arcs and plumes. Chem Geol 1998; 145: 233–248.
		72	Data compilation and assessment	Brantley & Koepenick (1995)		Brantley SL and Koepenick KW. Measured carbon dioxide emissions from Oldoinyo Lengai and the skewed distribution of passive volcanic fluxes. Geology 1995; 23: 933-936.
		57.6	Data compilation and assessment	Varekamp et al. (1992)		Varekamp JC, Kreulen R, Poorte RPE et al. Carbon sources in arc volcanism, with implications for the carbon cycle. Terra Nova 1992; 4: 363-373.
		17.7 (5.2–30.3)	C/S and S flux	Williams et al. (1992)		Williams SN, Schaefer SJ, Marta Lucia Calvache V et al. Global carbon dioxide emission to the atmosphere by volcanoes. Geochim Cosmochim Acta 1992; 56: 1765-1770.
		80.5	Carbon isotope mass balance model	Berner (1991)		Berner RA. A model for atmospheric CO2 over Phanerozoic time. Am J Sci 1991; 291: 339–376.
		36–48	Data compilation and assessment	Gerlach (1991)		Gerlach TM. Present-day CO2 emissions from volcanos. Eos, Transactions American Geophysical Union 1991; 72: 249-255.
		27.6–48	Data compilation and assessment	Le Cloarec and Marty (1991)		Le Cloarec M-F and Marty B. Volatile fluxes from volcanoes. Terra Nova 1991; 3: 17-27.
		13.6	Data compilation and assessment	Le Guern (1982)		Le Guern F. Les débits de CO2 et de SO2 volcaniques dans l’atmosphère. Bulletin Volcanologique 1982; 45: 197-202.

## Sheet: Carbon_Recycling_At_Arcs
	Supplementary Data. Flux estimates of subduction-driven carbon recycling paths. All flux values are normalized to Mt C yr–1. Upper and lower limits are shown in parentheses if best estimate or mean value are given in literature.
		Flux (Mt C yr–1)*	Methods	Data sources		Reference list
	Subducting slab carbon inventory
	Sediments	57–60	Data compilation and assessment	Plank & Manning (2019)		Plank T and Manning CE. Subducting carbon. Nature 2019; 574: 343–352.
	Altered oceanic crust	18–25	Data compilation and assessment	Plank & Manning (2019)		Plank T and Manning CE. Subducting carbon. Nature 2019; 574: 343–352.
	Sub-oceanic lithospheric mantle	1.3–10	Data compilation and assessment	Plank & Manning (2019)		Plank T and Manning CE. Subducting carbon. Nature 2019; 574: 343–352.
	Sum	82 (68–96)	Data compilation and assessment	Plank & Manning (2019)		Plank T and Manning CE. Subducting carbon. Nature 2019; 574: 343–352.
	Sediments	13–23	Data compilation and assessment	Kelemen & Manning (2015)		Kelemen PB and Manning CE. Reevaluating carbon fluxes in subduction zones, what goes down, mostly comes up. Proc Natl Acad Sci 2015; 112: E3997–E4006.
	Altered oceanic crust	22.3–28.6	Data compilation and assessment	Kelemen & Manning (2015)		Kelemen PB and Manning CE. Reevaluating carbon fluxes in subduction zones, what goes down, mostly comes up. Proc Natl Acad Sci 2015; 112: E3997–E4006.
	Sub-oceanic lithospheric mantle	4.2–14.8	Data compilation and assessment	Kelemen & Manning (2015)		Kelemen PB and Manning CE. Reevaluating carbon fluxes in subduction zones, what goes down, mostly comes up. Proc Natl Acad Sci 2015; 112: E3997–E4006.
	Sum	40–66	Data compilation and assessment	Kelemen & Manning (2015)		Kelemen PB and Manning CE. Reevaluating carbon fluxes in subduction zones, what goes down, mostly comes up. Proc Natl Acad Sci 2015; 112: E3997–E4006.
	Sediments	13–17	Data compilation and assessment	Dasgupta & Hirschmann (2010)		Dasgupta R and Hirschmann MM. The deep carbon cycle and melting in Earth's interior. Earth Planet Sci Lett 2010; 298: 1–13.
	Altered oceanic crust	12–61	Data compilation and assessment	Dasgupta & Hirschmann (2010)		Dasgupta R and Hirschmann MM. The deep carbon cycle and melting in Earth's interior. Earth Planet Sci Lett 2010; 298: 1–13.
	Sub-oceanic lithospheric mantle	36	Data compilation and assessment	Dasgupta & Hirschmann (2010)		Dasgupta R and Hirschmann MM. The deep carbon cycle and melting in Earth's interior. Earth Planet Sci Lett 2010; 298: 1–13.
	Sum	61–114	Data compilation and assessment	Dasgupta & Hirschmann (2010)		Dasgupta R and Hirschmann MM. The deep carbon cycle and melting in Earth's interior. Earth Planet Sci Lett 2010; 298: 1–13.
	Other estimates of total subducting carbon influx	60	Data compilation and assessment	Clift (2017)		Clift PD. A revised budget for Cenozoic sedimentary carbon subduction. Rev Geophys 2017; 55: 97-125.
		40.8	Steady-state carbon cycling model	Kagoshima et al. (2015)		Kagoshima T, Sano Y, Takahata N et al. Sulphur geodynamic cycle. Sci Rep 2015; 5: 8330.
		54–88	Data compilation and assessment	Dasgupta (2013)		Dasgupta R. Ingassing, storage, and outgassing of terrestrial carbon through geologic time. Rev Mineral Geochem 2013; 75: 183–229.
		42	Data compilation and assessment	Coltice et al. (2004)		Coltice N, Simon L and Lécuyer C. Carbon isotope cycle and mantle structure. Geophys Res Lett 2004; 31.
		41.6	Data compilation and assessment	Jarrard (2003)		Jarrard RD. Subduction fluxes of water, carbon dioxide, chlorine, and potassium. Geochem Geophys Geosyst 2003; 4.
		41.5	Data compilation and assessment	Hilton et al. (2002)		Hilton DR, Fischer TP and Marty B. Noble gases and volatile recycling at subduction zones. Rev Mineral Geochem 2002; 47: 319–370.
		64.8	Data compilation and assessment	Kerrick & Connolly (2001)		Kerrick D and Connolly J. Metamorphic devolatilization of subducted marine sediments and the transport of volatiles into the Earth's mantle. Nature 2001; 411: 293-296.
		61–279	Data compilation and assessment	Bebout (1996)		Bebout GE. Volatile transfer and recycling at convergent margins: Mass-balance and insights from high-P/T metamorphic rocks. In: Bebout GE, Scholl DW, Kirby SH, et al. (eds.). Subduction Top to Bottom. Washington, D. C.: American Geophysical Union; 1996. 179–193.
		60	Data compilation and assessment	Peacock (1990)		Peacock SA. Fluid Processes in Subduction Zones. Science 1990; 248: 329-337.
		280–560	Steady-state carbon cycling model	Javoy et al. (1982)		Javoy M, Pineau F and Allegre CJ. Carbon geodynamic cycle. Nature 1982; 300: 171-173.
	Carbon recycling path_Fore-arc outgassing	0.66 (0.01–1.24)	Data compilation and assessment	Füri et al. (2010); Barry et al. (2019); This work #		Füri E, Hilton DR, Tryon MD et al. Carbon release from submarine seeps at the Costa Rica fore arc: Implications for the volatile cycle at the Central America convergent margin. Geochem Geophys Geosyst 2010; 11: Q04S21.
	Carbon recycling path_Fore-arc storage	9.8 (0.2–19.4)	Data compilation and assessment	Barry et al. (2019); This work #		Barry PH, de Moor JM, Giovannelli D et al. Forearc carbon sink reduces long-term volatile recycling into the mantle. Nature 2019; 568: 487–492.
		0.2–1.3	Data compilation and assessment	Kelemen & Manning (2015)		Kelemen PB and Manning CE. Reevaluating carbon fluxes in subduction zones, what goes down, mostly comes up. Proc Natl Acad Sci 2015; 112: E3997–E4006.
	Carbon recycling path_Sub-arc storage	21.4	Data compilation and assessment	Clift (2017); Stewart & Ague (2021); Chen et al. (2021)		Clift PD. A revised budget for Cenozoic sedimentary carbon subduction. Rev Geophys 2017; 55: 97-125.
		0–47	Data compilation and assessment	Kelemen & Manning (2015)		Kelemen PB and Manning CE. Reevaluating carbon fluxes in subduction zones, what goes down, mostly comes up. Proc Natl Acad Sci 2015; 112: E3997–E4006.
	Carbon recycling path_Arc outgassing	21 ± 8 (1﻿σ, n = 19)	Data compilation and assessment	This work
	Carbon recycling path_Arc & Fore-arc outgassing	55	Data compilation and assessment	Clift (2017)		Clift PD. A revised budget for Cenozoic sedimentary carbon subduction. Rev Geophys 2017; 55: 97-125.
	Carbon recycling path_Back-arc outgassing	–	–	–
	Carbon recycling path_Subducted into deeper mantle	11–37	Data compilation and assessment	This work
		<10	Data compilation and assessment	Chen et al. (2021)		Chen C, Förster MW, Foley SF et al. Massive carbon storage in convergent margins initiated by subduction of limestone. Nat Commun 2021; 12: 4463.
		0.0001–52	Data compilation and assessment	Kelemen & Manning (2015)		Kelemen PB and Manning CE. Reevaluating carbon fluxes in subduction zones, what goes down, mostly comes up. Proc Natl Acad Sci 2015; 112: E3997–E4006.
		24–48	Data compilation and assessment	Dasgupta & Hirschmann (2010)		Dasgupta R and Hirschmann MM. The deep carbon cycle and melting in Earth's interior. Earth Planet Sci Lett 2010; 298: 1–13.
	Mid-ocean ridges	24	Unknown methods	Goddéris & François (1995)

## Sheet: He-C_Isotope_Dataset
	Supplementary Data. Compiled data of He-C isotopes for collisional orogens, continental rifts, and continental arcs.
	Tectonic settings	3He/4He	δ13CCO2	Data sources		Reference list
	Collisional orogens	0.01	-2.9	Bai et al. (2023)		Bai Y, Shi Z, Zhou X et al. Gas geochemical evidence for the India-Asia lithospheric transition boundary near the Karakorum fault in western Tibet. Chem Geol 2023; 639: 121728.
	Collisional orogens	0.02	-9.8	Bai et al. (2023)		Bai Y, Shi Z, Zhou X et al. Gas geochemical evidence for the India-Asia lithospheric transition boundary near the Karakorum fault in western Tibet. Chem Geol 2023; 639: 121728.
	Collisional orogens	0.01	-4.2	Bai et al. (2023)		Bai Y, Shi Z, Zhou X et al. Gas geochemical evidence for the India-Asia lithospheric transition boundary near the Karakorum fault in western Tibet. Chem Geol 2023; 639: 121728.
	Collisional orogens	0.02	-4.7	Bai et al. (2023)		Bai Y, Shi Z, Zhou X et al. Gas geochemical evidence for the India-Asia lithospheric transition boundary near the Karakorum fault in western Tibet. Chem Geol 2023; 639: 121728.
	Collisional orogens	0.06	-7.1	Bai et al. (2023)		Bai Y, Shi Z, Zhou X et al. Gas geochemical evidence for the India-Asia lithospheric transition boundary near the Karakorum fault in western Tibet. Chem Geol 2023; 639: 121728.
	Collisional orogens	0.09	-5.84	Li et al. (2024)		Li J, Guo Z, Zhang M et al. Deep-sourced CO2 emissions from the Eastern Himalaya Syntaxis and the Tengchong Volcanic Field, southeast Tibet. Chem Geol 2024; 645: 121888.
	Collisional orogens	0.07	-5.79	Li et al. (2024)		Li J, Guo Z, Zhang M et al. Deep-sourced CO2 emissions from the Eastern Himalaya Syntaxis and the Tengchong Volcanic Field, southeast Tibet. Chem Geol 2024; 645: 121888.
	Collisional orogens	0.17	-3.98	Li et al. (2024)		Li J, Guo Z, Zhang M et al. Deep-sourced CO2 emissions from the Eastern Himalaya Syntaxis and the Tengchong Volcanic Field, southeast Tibet. Chem Geol 2024; 645: 121888.
	Collisional orogens	0.16	-4.35	Li et al. (2024)		Li J, Guo Z, Zhang M et al. Deep-sourced CO2 emissions from the Eastern Himalaya Syntaxis and the Tengchong Volcanic Field, southeast Tibet. Chem Geol 2024; 645: 121888.
	Collisional orogens	0.1	-6.31	Li et al. (2024)		Li J, Guo Z, Zhang M et al. Deep-sourced CO2 emissions from the Eastern Himalaya Syntaxis and the Tengchong Volcanic Field, southeast Tibet. Chem Geol 2024; 645: 121888.
	Collisional orogens	0.25	-6.03	Li et al. (2024)		Li J, Guo Z, Zhang M et al. Deep-sourced CO2 emissions from the Eastern Himalaya Syntaxis and the Tengchong Volcanic Field, southeast Tibet. Chem Geol 2024; 645: 121888.
	Collisional orogens	0.11	-7.72	Li et al. (2024)		Li J, Guo Z, Zhang M et al. Deep-sourced CO2 emissions from the Eastern Himalaya Syntaxis and the Tengchong Volcanic Field, southeast Tibet. Chem Geol 2024; 645: 121888.
	Collisional orogens	0.06	-6.59	Li et al. (2024)		Li J, Guo Z, Zhang M et al. Deep-sourced CO2 emissions from the Eastern Himalaya Syntaxis and the Tengchong Volcanic Field, southeast Tibet. Chem Geol 2024; 645: 121888.
	Collisional orogens	0.15	-3.41	Li et al. (2024)		Li J, Guo Z, Zhang M et al. Deep-sourced CO2 emissions from the Eastern Himalaya Syntaxis and the Tengchong Volcanic Field, southeast Tibet. Chem Geol 2024; 645: 121888.
	Collisional orogens	0.09	-8.2	Li et al. (2024)		Li J, Guo Z, Zhang M et al. Deep-sourced CO2 emissions from the Eastern Himalaya Syntaxis and the Tengchong Volcanic Field, southeast Tibet. Chem Geol 2024; 645: 121888.
	Collisional orogens	0.19	-8.67	Li et al. (2024)		Li J, Guo Z, Zhang M et al. Deep-sourced CO2 emissions from the Eastern Himalaya Syntaxis and the Tengchong Volcanic Field, southeast Tibet. Chem Geol 2024; 645: 121888.
	Collisional orogens	0.41	-1.11	Li et al. (2024)		Li J, Guo Z, Zhang M et al. Deep-sourced CO2 emissions from the Eastern Himalaya Syntaxis and the Tengchong Volcanic Field, southeast Tibet. Chem Geol 2024; 645: 121888.
	Collisional orogens	0.12	-10.12	Li et al. (2024)		Li J, Guo Z, Zhang M et al. Deep-sourced CO2 emissions from the Eastern Himalaya Syntaxis and the Tengchong Volcanic Field, southeast Tibet. Chem Geol 2024; 645: 121888.
	Collisional orogens	0.04	-11.35	Li et al. (2024)		Li J, Guo Z, Zhang M et al. Deep-sourced CO2 emissions from the Eastern Himalaya Syntaxis and the Tengchong Volcanic Field, southeast Tibet. Chem Geol 2024; 645: 121888.
	Collisional orogens	0.06	-7.8	Li et al. (2024)		Li J, Guo Z, Zhang M et al. Deep-sourced CO2 emissions from the Eastern Himalaya Syntaxis and the Tengchong Volcanic Field, southeast Tibet. Chem Geol 2024; 645: 121888.
	Collisional orogens	0.05	-10.07	Li et al. (2024)		Li J, Guo Z, Zhang M et al. Deep-sourced CO2 emissions from the Eastern Himalaya Syntaxis and the Tengchong Volcanic Field, southeast Tibet. Chem Geol 2024; 645: 121888.
	Collisional orogens	0.06	-10.42	Li et al. (2024)		Li J, Guo Z, Zhang M et al. Deep-sourced CO2 emissions from the Eastern Himalaya Syntaxis and the Tengchong Volcanic Field, southeast Tibet. Chem Geol 2024; 645: 121888.
	Collisional orogens	0.09	-9.71	Li et al. (2024)		Li J, Guo Z, Zhang M et al. Deep-sourced CO2 emissions from the Eastern Himalaya Syntaxis and the Tengchong Volcanic Field, southeast Tibet. Chem Geol 2024; 645: 121888.
	Collisional orogens	0.07	-11.79	Li et al. (2024)		Li J, Guo Z, Zhang M et al. Deep-sourced CO2 emissions from the Eastern Himalaya Syntaxis and the Tengchong Volcanic Field, southeast Tibet. Chem Geol 2024; 645: 121888.
	Collisional orogens	0.14	-6.17	Li et al. (2024)		Li J, Guo Z, Zhang M et al. Deep-sourced CO2 emissions from the Eastern Himalaya Syntaxis and the Tengchong Volcanic Field, southeast Tibet. Chem Geol 2024; 645: 121888.
	Collisional orogens	0.07	-7.22	Li et al. (2024)		Li J, Guo Z, Zhang M et al. Deep-sourced CO2 emissions from the Eastern Himalaya Syntaxis and the Tengchong Volcanic Field, southeast Tibet. Chem Geol 2024; 645: 121888.
	Collisional orogens	0.07	-13.6	Hao et al. (2023)		Hao Y, Kuang X, Feng Y et al. Discovery and genesis of helium-rich geothermal fluids along the India–Asia continental convergent margin. Geochim Cosmochim Acta 2023; 360: 175–191.
	Collisional orogens	0.04	-13.9	Hao et al. (2023)		Hao Y, Kuang X, Feng Y et al. Discovery and genesis of helium-rich geothermal fluids along the India–Asia continental convergent margin. Geochim Cosmochim Acta 2023; 360: 175–191.
	Collisional orogens	0.04	-12.8	Hao et al. (2023)		Hao Y, Kuang X, Feng Y et al. Discovery and genesis of helium-rich geothermal fluids along the India–Asia continental convergent margin. Geochim Cosmochim Acta 2023; 360: 175–191.
	Collisional orogens	0.09	-14.2	Hao et al. (2023)		Hao Y, Kuang X, Feng Y et al. Discovery and genesis of helium-rich geothermal fluids along the India–Asia continental convergent margin. Geochim Cosmochim Acta 2023; 360: 175–191.
	Collisional orogens	0.04	-10.7	Hao et al. (2023)		Hao Y, Kuang X, Feng Y et al. Discovery and genesis of helium-rich geothermal fluids along the India–Asia continental convergent margin. Geochim Cosmochim Acta 2023; 360: 175–191.
	Collisional orogens	0.02	-11.1	Hao et al. (2023)		Hao Y, Kuang X, Feng Y et al. Discovery and genesis of helium-rich geothermal fluids along the India–Asia continental convergent margin. Geochim Cosmochim Acta 2023; 360: 175–191.
	Collisional orogens	0.02	-14.7	Hao et al. (2023)		Hao Y, Kuang X, Feng Y et al. Discovery and genesis of helium-rich geothermal fluids along the India–Asia continental convergent margin. Geochim Cosmochim Acta 2023; 360: 175–191.
	Collisional orogens	0.07	-10.9	Hao et al. (2023)		Hao Y, Kuang X, Feng Y et al. Discovery and genesis of helium-rich geothermal fluids along the India–Asia continental convergent margin. Geochim Cosmochim Acta 2023; 360: 175–191.
	Collisional orogens	0.11	-9.6	Hao et al. (2023)		Hao Y, Kuang X, Feng Y et al. Discovery and genesis of helium-rich geothermal fluids along the India–Asia continental convergent margin. Geochim Cosmochim Acta 2023; 360: 175–191.
	Collisional orogens	0.12	-11.3	Hao et al. (2023)		Hao Y, Kuang X, Feng Y et al. Discovery and genesis of helium-rich geothermal fluids along the India–Asia continental convergent margin. Geochim Cosmochim Acta 2023; 360: 175–191.
	Collisional orogens	0.05	-9.2	Hao et al. (2023)		Hao Y, Kuang X, Feng Y et al. Discovery and genesis of helium-rich geothermal fluids along the India–Asia continental convergent margin. Geochim Cosmochim Acta 2023; 360: 175–191.
	Collisional orogens	0.02	-1.3	Hao et al. (2023)		Hao Y, Kuang X, Feng Y et al. Discovery and genesis of helium-rich geothermal fluids along the India–Asia continental convergent margin. Geochim Cosmochim Acta 2023; 360: 175–191.
	Collisional orogens	0.16	-7.3	Hao et al. (2023)		Hao Y, Kuang X, Feng Y et al. Discovery and genesis of helium-rich geothermal fluids along the India–Asia continental convergent margin. Geochim Cosmochim Acta 2023; 360: 175–191.
	Collisional orogens	0.04	-12.4	Hao et al. (2023)		Hao Y, Kuang X, Feng Y et al. Discovery and genesis of helium-rich geothermal fluids along the India–Asia continental convergent margin. Geochim Cosmochim Acta 2023; 360: 175–191.
	Collisional orogens	0.05	-11.8	Hao et al. (2023)		Hao Y, Kuang X, Feng Y et al. Discovery and genesis of helium-rich geothermal fluids along the India–Asia continental convergent margin. Geochim Cosmochim Acta 2023; 360: 175–191.
	Collisional orogens	0.17	-10	Hao et al. (2023)		Hao Y, Kuang X, Feng Y et al. Discovery and genesis of helium-rich geothermal fluids along the India–Asia continental convergent margin. Geochim Cosmochim Acta 2023; 360: 175–191.
	Collisional orogens	0.19	-6	Hao et al. (2023)		Hao Y, Kuang X, Feng Y et al. Discovery and genesis of helium-rich geothermal fluids along the India–Asia continental convergent margin. Geochim Cosmochim Acta 2023; 360: 175–191.
	Collisional orogens	0.07	-9.3	Hao et al. (2023)		Hao Y, Kuang X, Feng Y et al. Discovery and genesis of helium-rich geothermal fluids along the India–Asia continental convergent margin. Geochim Cosmochim Acta 2023; 360: 175–191.
	Collisional orogens	0.09	-9	Hao et al. (2023)		Hao Y, Kuang X, Feng Y et al. Discovery and genesis of helium-rich geothermal fluids along the India–Asia continental convergent margin. Geochim Cosmochim Acta 2023; 360: 175–191.
	Collisional orogens	1	-11.66	Wang et al. (2022)		Wang Y, Li L, Wen H et al. Geochemical evidence for the nonexistence of supercritical geothermal fluids at the Yangbajing geothermal field, southern Tibet. J Hydrol 2022; 604: 127243.
	Collisional orogens	0.14	-12.29	Wang et al. (2022)		Wang Y, Li L, Wen H et al. Geochemical evidence for the nonexistence of supercritical geothermal fluids at the Yangbajing geothermal field, southern Tibet. J Hydrol 2022; 604: 127243.
	Collisional orogens	0.08	-7.83	Wang et al. (2022)		Wang Y, Li L, Wen H et al. Geochemical evidence for the nonexistence of supercritical geothermal fluids at the Yangbajing geothermal field, southern Tibet. J Hydrol 2022; 604: 127243.
	Collisional orogens	0.09	-8.35	Wang et al. (2022)		Wang Y, Li L, Wen H et al. Geochemical evidence for the nonexistence of supercritical geothermal fluids at the Yangbajing geothermal field, southern Tibet. J Hydrol 2022; 604: 127243.
	Collisional orogens	0.16	-8.76	Wang et al. (2022)		Wang Y, Li L, Wen H et al. Geochemical evidence for the nonexistence of supercritical geothermal fluids at the Yangbajing geothermal field, southern Tibet. J Hydrol 2022; 604: 127243.
	Collisional orogens	0.09	-9.88	Wang et al. (2022)		Wang Y, Li L, Wen H et al. Geochemical evidence for the nonexistence of supercritical geothermal fluids at the Yangbajing geothermal field, southern Tibet. J Hydrol 2022; 604: 127243.
	Collisional orogens	0.12	-7.72	Wang et al. (2022)		Wang Y, Li L, Wen H et al. Geochemical evidence for the nonexistence of supercritical geothermal fluids at the Yangbajing geothermal field, southern Tibet. J Hydrol 2022; 604: 127243.
	Collisional orogens	0.17	-11.3	Wang et al. (2022)		Wang Y, Li L, Wen H et al. Geochemical evidence for the nonexistence of supercritical geothermal fluids at the Yangbajing geothermal field, southern Tibet. J Hydrol 2022; 604: 127243.
	Collisional orogens	0.13	-10.3	Wang et al. (2022)		Wang Y, Li L, Wen H et al. Geochemical evidence for the nonexistence of supercritical geothermal fluids at the Yangbajing geothermal field, southern Tibet. J Hydrol 2022; 604: 127243.
	Collisional orogens	0.26	-11	Wang et al. (2022)		Wang Y, Li L, Wen H et al. Geochemical evidence for the nonexistence of supercritical geothermal fluids at the Yangbajing geothermal field, southern Tibet. J Hydrol 2022; 604: 127243.
	Collisional orogens	0.09	-5.8	Li et al. (2024)		Li Y, Zhou X, Huang T et al. Origins of volatiles and helium fluxes from hydrothermal systems in the Eastern Himalayan Syntaxis and constraints on regional heat and tectonic activities. J Hydrol 2024; 631: 130776.
	Collisional orogens	0.1	-1	Li et al. (2024)		Li Y, Zhou X, Huang T et al. Origins of volatiles and helium fluxes from hydrothermal systems in the Eastern Himalayan Syntaxis and constraints on regional heat and tectonic activities. J Hydrol 2024; 631: 130776.
	Collisional orogens	0.11	-13	Li et al. (2024)		Li Y, Zhou X, Huang T et al. Origins of volatiles and helium fluxes from hydrothermal systems in the Eastern Himalayan Syntaxis and constraints on regional heat and tectonic activities. J Hydrol 2024; 631: 130776.
	Collisional orogens	0.12	-5.7	Li et al. (2024)		Li Y, Zhou X, Huang T et al. Origins of volatiles and helium fluxes from hydrothermal systems in the Eastern Himalayan Syntaxis and constraints on regional heat and tectonic activities. J Hydrol 2024; 631: 130776.
	Collisional orogens	0.09	-3.3	Li et al. (2024)		Li Y, Zhou X, Huang T et al. Origins of volatiles and helium fluxes from hydrothermal systems in the Eastern Himalayan Syntaxis and constraints on regional heat and tectonic activities. J Hydrol 2024; 631: 130776.
	Collisional orogens	0.14	-6.7	Li et al. (2024)		Li Y, Zhou X, Huang T et al. Origins of volatiles and helium fluxes from hydrothermal systems in the Eastern Himalayan Syntaxis and constraints on regional heat and tectonic activities. J Hydrol 2024; 631: 130776.
	Collisional orogens	0.11	-6.5	Li et al. (2024)		Li Y, Zhou X, Huang T et al. Origins of volatiles and helium fluxes from hydrothermal systems in the Eastern Himalayan Syntaxis and constraints on regional heat and tectonic activities. J Hydrol 2024; 631: 130776.
	Collisional orogens	0.18	-4.3	Li et al. (2024)		Li Y, Zhou X, Huang T et al. Origins of volatiles and helium fluxes from hydrothermal systems in the Eastern Himalayan Syntaxis and constraints on regional heat and tectonic activities. J Hydrol 2024; 631: 130776.
	Collisional orogens	0.37	-5.4	Li et al. (2024)		Li Y, Zhou X, Huang T et al. Origins of volatiles and helium fluxes from hydrothermal systems in the Eastern Himalayan Syntaxis and constraints on regional heat and tectonic activities. J Hydrol 2024; 631: 130776.
	Collisional orogens	0.56	-5	Li et al. (2024)		Li Y, Zhou X, Huang T et al. Origins of volatiles and helium fluxes from hydrothermal systems in the Eastern Himalayan Syntaxis and constraints on regional heat and tectonic activities. J Hydrol 2024; 631: 130776.
	Collisional orogens	0.14	-0.8	Li et al. (2024)		Li Y, Zhou X, Huang T et al. Origins of volatiles and helium fluxes from hydrothermal systems in the Eastern Himalayan Syntaxis and constraints on regional heat and tectonic activities. J Hydrol 2024; 631: 130776.
	Collisional orogens	0.12	-4.8	Li et al. (2024)		Li Y, Zhou X, Huang T et al. Origins of volatiles and helium fluxes from hydrothermal systems in the Eastern Himalayan Syntaxis and constraints on regional heat and tectonic activities. J Hydrol 2024; 631: 130776.
	Collisional orogens	0.16	-5.4	Li et al. (2024)		Li Y, Zhou X, Huang T et al. Origins of volatiles and helium fluxes from hydrothermal systems in the Eastern Himalayan Syntaxis and constraints on regional heat and tectonic activities. J Hydrol 2024; 631: 130776.
	Collisional orogens	0.05	-0.7	Li et al. (2024)		Li Y, Zhou X, Huang T et al. Origins of volatiles and helium fluxes from hydrothermal systems in the Eastern Himalayan Syntaxis and constraints on regional heat and tectonic activities. J Hydrol 2024; 631: 130776.
	Collisional orogens	0.16	-5.5	Li et al. (2024)		Li Y, Zhou X, Huang T et al. Origins of volatiles and helium fluxes from hydrothermal systems in the Eastern Himalayan Syntaxis and constraints on regional heat and tectonic activities. J Hydrol 2024; 631: 130776.
	Collisional orogens	0.23	-6	Li et al. (2024)		Li Y, Zhou X, Huang T et al. Origins of volatiles and helium fluxes from hydrothermal systems in the Eastern Himalayan Syntaxis and constraints on regional heat and tectonic activities. J Hydrol 2024; 631: 130776.
	Collisional orogens	0.3	-8.5	Li et al. (2024)		Li Y, Zhou X, Huang T et al. Origins of volatiles and helium fluxes from hydrothermal systems in the Eastern Himalayan Syntaxis and constraints on regional heat and tectonic activities. J Hydrol 2024; 631: 130776.
	Collisional orogens	0.2	-5	Li et al. (2024)		Li Y, Zhou X, Huang T et al. Origins of volatiles and helium fluxes from hydrothermal systems in the Eastern Himalayan Syntaxis and constraints on regional heat and tectonic activities. J Hydrol 2024; 631: 130776.
	Collisional orogens	0.24	-4	Li et al. (2024)		Li Y, Zhou X, Huang T et al. Origins of volatiles and helium fluxes from hydrothermal systems in the Eastern Himalayan Syntaxis and constraints on regional heat and tectonic activities. J Hydrol 2024; 631: 130776.
	Collisional orogens	0.61	-6	Li et al. (2024)		Li Y, Zhou X, Huang T et al. Origins of volatiles and helium fluxes from hydrothermal systems in the Eastern Himalayan Syntaxis and constraints on regional heat and tectonic activities. J Hydrol 2024; 631: 130776.
	Collisional orogens	0.59	-4.4	Li et al. (2024)		Li Y, Zhou X, Huang T et al. Origins of volatiles and helium fluxes from hydrothermal systems in the Eastern Himalayan Syntaxis and constraints on regional heat and tectonic activities. J Hydrol 2024; 631: 130776.
	Collisional orogens	0.17	-6	Li et al. (2024)		Li Y, Zhou X, Huang T et al. Origins of volatiles and helium fluxes from hydrothermal systems in the Eastern Himalayan Syntaxis and constraints on regional heat and tectonic activities. J Hydrol 2024; 631: 130776.
	Collisional orogens	0.84	-4	Li et al. (2024)		Li Y, Zhou X, Huang T et al. Origins of volatiles and helium fluxes from hydrothermal systems in the Eastern Himalayan Syntaxis and constraints on regional heat and tectonic activities. J Hydrol 2024; 631: 130776.
	Collisional orogens	0.08	-3.3	Li et al. (2024)		Li Y, Zhou X, Huang T et al. Origins of volatiles and helium fluxes from hydrothermal systems in the Eastern Himalayan Syntaxis and constraints on regional heat and tectonic activities. J Hydrol 2024; 631: 130776.
	Collisional orogens	0.36	-4.4	Li et al. (2024)		Li Y, Zhou X, Huang T et al. Origins of volatiles and helium fluxes from hydrothermal systems in the Eastern Himalayan Syntaxis and constraints on regional heat and tectonic activities. J Hydrol 2024; 631: 130776.
	Collisional orogens	0.29	-5	Li et al. (2024)		Li Y, Zhou X, Huang T et al. Origins of volatiles and helium fluxes from hydrothermal systems in the Eastern Himalayan Syntaxis and constraints on regional heat and tectonic activities. J Hydrol 2024; 631: 130776.
	Collisional orogens	0.24	-4.9	Li et al. (2024)		Li Y, Zhou X, Huang T et al. Origins of volatiles and helium fluxes from hydrothermal systems in the Eastern Himalayan Syntaxis and constraints on regional heat and tectonic activities. J Hydrol 2024; 631: 130776.
	Collisional orogens	0.19	-6.8	Li et al. (2024)		Li Y, Zhou X, Huang T et al. Origins of volatiles and helium fluxes from hydrothermal systems in the Eastern Himalayan Syntaxis and constraints on regional heat and tectonic activities. J Hydrol 2024; 631: 130776.
	Collisional orogens	0.0227821	-3.9	Newell et al. (2008)		Newell DL, Jessup MJ, Cottle JM et al. Aqueous and isotope geochemistry of mineral springs along the southern margin of the Tibetan plateau: Implications for fluid sources and regional degassing of CO2. Geochem Geophys Geosyst 2008; 9: Q08014.
	Collisional orogens	0.0180413	-3	Newell et al. (2008)		Newell DL, Jessup MJ, Cottle JM et al. Aqueous and isotope geochemistry of mineral springs along the southern margin of the Tibetan plateau: Implications for fluid sources and regional degassing of CO2. Geochem Geophys Geosyst 2008; 9: Q08014.
	Collisional orogens	0.0618849	-1	Newell et al. (2008)		Newell DL, Jessup MJ, Cottle JM et al. Aqueous and isotope geochemistry of mineral springs along the southern margin of the Tibetan plateau: Implications for fluid sources and regional degassing of CO2. Geochem Geophys Geosyst 2008; 9: Q08014.
	Collisional orogens	0.0442721	-2	Newell et al. (2008)		Newell DL, Jessup MJ, Cottle JM et al. Aqueous and isotope geochemistry of mineral springs along the southern margin of the Tibetan plateau: Implications for fluid sources and regional degassing of CO2. Geochem Geophys Geosyst 2008; 9: Q08014.
	Collisional orogens	0.0259446	-4.7	Newell et al. (2008)		Newell DL, Jessup MJ, Cottle JM et al. Aqueous and isotope geochemistry of mineral springs along the southern margin of the Tibetan plateau: Implications for fluid sources and regional degassing of CO2. Geochem Geophys Geosyst 2008; 9: Q08014.
	Collisional orogens	0.0237334	-13.1	Newell et al. (2008)		Newell DL, Jessup MJ, Cottle JM et al. Aqueous and isotope geochemistry of mineral springs along the southern margin of the Tibetan plateau: Implications for fluid sources and regional degassing of CO2. Geochem Geophys Geosyst 2008; 9: Q08014.
	Collisional orogens	0.0199966	-10	Newell et al. (2008)		Newell DL, Jessup MJ, Cottle JM et al. Aqueous and isotope geochemistry of mineral springs along the southern margin of the Tibetan plateau: Implications for fluid sources and regional degassing of CO2. Geochem Geophys Geosyst 2008; 9: Q08014.
	Collisional orogens	0.0393683	-2.5	Newell et al. (2008)		Newell DL, Jessup MJ, Cottle JM et al. Aqueous and isotope geochemistry of mineral springs along the southern margin of the Tibetan plateau: Implications for fluid sources and regional degassing of CO2. Geochem Geophys Geosyst 2008; 9: Q08014.
	Collisional orogens	0.0471023	-2.5	Newell et al. (2008)		Newell DL, Jessup MJ, Cottle JM et al. Aqueous and isotope geochemistry of mineral springs along the southern margin of the Tibetan plateau: Implications for fluid sources and regional degassing of CO2. Geochem Geophys Geosyst 2008; 9: Q08014.
	Collisional orogens	0.118657	-7.35	Yokoyama et al. (1999)		Yokoyama T, Nakai S and Wakita H. Helium and carbon isotopic compositions of hot spring gases in the Tibetan Plateau. J Volcanol Geotherm Res 1999; 88: 99–107.
	Collisional orogens	0.121608	-7.33	Yokoyama et al. (1999)		Yokoyama T, Nakai S and Wakita H. Helium and carbon isotopic compositions of hot spring gases in the Tibetan Plateau. J Volcanol Geotherm Res 1999; 88: 99–107.
	Collisional orogens	0.120718	-7.15	Yokoyama et al. (1999)		Yokoyama T, Nakai S and Wakita H. Helium and carbon isotopic compositions of hot spring gases in the Tibetan Plateau. J Volcanol Geotherm Res 1999; 88: 99–107.
	Collisional orogens	0.123202	-7.5	Yokoyama et al. (1999)		Yokoyama T, Nakai S and Wakita H. Helium and carbon isotopic compositions of hot spring gases in the Tibetan Plateau. J Volcanol Geotherm Res 1999; 88: 99–107.
	Collisional orogens	0.114022	-6.34	Yokoyama et al. (1999)		Yokoyama T, Nakai S and Wakita H. Helium and carbon isotopic compositions of hot spring gases in the Tibetan Plateau. J Volcanol Geotherm Res 1999; 88: 99–107.
	Collisional orogens	0.115208	-6.71	Yokoyama et al. (1999)		Yokoyama T, Nakai S and Wakita H. Helium and carbon isotopic compositions of hot spring gases in the Tibetan Plateau. J Volcanol Geotherm Res 1999; 88: 99–107.
	Collisional orogens	0.122526	-7.19	Yokoyama et al. (1999)		Yokoyama T, Nakai S and Wakita H. Helium and carbon isotopic compositions of hot spring gases in the Tibetan Plateau. J Volcanol Geotherm Res 1999; 88: 99–107.
	Collisional orogens	0.129357	-9.05	Yokoyama et al. (1999)		Yokoyama T, Nakai S and Wakita H. Helium and carbon isotopic compositions of hot spring gases in the Tibetan Plateau. J Volcanol Geotherm Res 1999; 88: 99–107.
	Collisional orogens	0.105487	-6.79	Yokoyama et al. (1999)		Yokoyama T, Nakai S and Wakita H. Helium and carbon isotopic compositions of hot spring gases in the Tibetan Plateau. J Volcanol Geotherm Res 1999; 88: 99–107.
	Collisional orogens	0.254739	-2.89	Yokoyama et al. (1999)		Yokoyama T, Nakai S and Wakita H. Helium and carbon isotopic compositions of hot spring gases in the Tibetan Plateau. J Volcanol Geotherm Res 1999; 88: 99–107.
	Collisional orogens	0.192394	-4.09	Yokoyama et al. (1999)		Yokoyama T, Nakai S and Wakita H. Helium and carbon isotopic compositions of hot spring gases in the Tibetan Plateau. J Volcanol Geotherm Res 1999; 88: 99–107.
	Collisional orogens	0.246278	-1.04	Yokoyama et al. (1999)		Yokoyama T, Nakai S and Wakita H. Helium and carbon isotopic compositions of hot spring gases in the Tibetan Plateau. J Volcanol Geotherm Res 1999; 88: 99–107.
	Collisional orogens	0.250122	-2.03	Yokoyama et al. (1999)		Yokoyama T, Nakai S and Wakita H. Helium and carbon isotopic compositions of hot spring gases in the Tibetan Plateau. J Volcanol Geotherm Res 1999; 88: 99–107.
	Collisional orogens	0.215769	-4.33	Yokoyama et al. (1999)		Yokoyama T, Nakai S and Wakita H. Helium and carbon isotopic compositions of hot spring gases in the Tibetan Plateau. J Volcanol Geotherm Res 1999; 88: 99–107.
	Collisional orogens	0.304513	-1.99	Yokoyama et al. (1999)		Yokoyama T, Nakai S and Wakita H. Helium and carbon isotopic compositions of hot spring gases in the Tibetan Plateau. J Volcanol Geotherm Res 1999; 88: 99–107.
	Collisional orogens	0.239014	-2.35	Yokoyama et al. (1999)		Yokoyama T, Nakai S and Wakita H. Helium and carbon isotopic compositions of hot spring gases in the Tibetan Plateau. J Volcanol Geotherm Res 1999; 88: 99–107.
	Collisional orogens	0.102572	-8.12	Zhang et al. (2014)		Zhang L, Guo Z, Zhang M et al. Study on soil micro-seepage gas flux in the high temperature geothermal area: An example from the Yangbajing geothermal field, South Tibet. Acta Petrol Sin 2014; 30: 3612–3626.
	Collisional orogens	0.140158	-8.31	Zhang et al. (2014)		Zhang L, Guo Z, Zhang M et al. Study on soil micro-seepage gas flux in the high temperature geothermal area: An example from the Yangbajing geothermal field, South Tibet. Acta Petrol Sin 2014; 30: 3612–3626.
	Collisional orogens	0.0418327	-14.776	Zhang et al. (2017a)		Zhang L, Guo Z, Sano Y et al. Flux and genesis of CO2 degassing from volcanic-geothermal fields of Gulu-Yadong rift in the Lhasa terrane, South Tibet: Constraints on characteristics of deep carbon cycle in the India-Asia continent subduction zone. J Asian Earth Sci 2017; 149: 110–123.
	Collisional orogens	0.0960319	-14.578	Zhang et al. (2017a)		Zhang L, Guo Z, Sano Y et al. Flux and genesis of CO2 degassing from volcanic-geothermal fields of Gulu-Yadong rift in the Lhasa terrane, South Tibet: Constraints on characteristics of deep carbon cycle in the India-Asia continent subduction zone. J Asian Earth Sci 2017; 149: 110–123.
	Collisional orogens	0.0764722	-4.962	Zhang et al. (2017a)		Zhang L, Guo Z, Sano Y et al. Flux and genesis of CO2 degassing from volcanic-geothermal fields of Gulu-Yadong rift in the Lhasa terrane, South Tibet: Constraints on characteristics of deep carbon cycle in the India-Asia continent subduction zone. J Asian Earth Sci 2017; 149: 110–123.
	Collisional orogens	0.288409	-6.936	Zhang et al. (2017a)		Zhang L, Guo Z, Sano Y et al. Flux and genesis of CO2 degassing from volcanic-geothermal fields of Gulu-Yadong rift in the Lhasa terrane, South Tibet: Constraints on characteristics of deep carbon cycle in the India-Asia continent subduction zone. J Asian Earth Sci 2017; 149: 110–123.
	Collisional orogens	0.305977	-3.561	Zhang et al. (2017a)		Zhang L, Guo Z, Sano Y et al. Flux and genesis of CO2 degassing from volcanic-geothermal fields of Gulu-Yadong rift in the Lhasa terrane, South Tibet: Constraints on characteristics of deep carbon cycle in the India-Asia continent subduction zone. J Asian Earth Sci 2017; 149: 110–123.
	Collisional orogens	0.402937	-6.368	Zhang et al. (2017a)		Zhang L, Guo Z, Sano Y et al. Flux and genesis of CO2 degassing from volcanic-geothermal fields of Gulu-Yadong rift in the Lhasa terrane, South Tibet: Constraints on characteristics of deep carbon cycle in the India-Asia continent subduction zone. J Asian Earth Sci 2017; 149: 110–123.
	Collisional orogens	1.03839	-3.857	Zhang et al. (2017a)		Zhang L, Guo Z, Sano Y et al. Flux and genesis of CO2 degassing from volcanic-geothermal fields of Gulu-Yadong rift in the Lhasa terrane, South Tibet: Constraints on characteristics of deep carbon cycle in the India-Asia continent subduction zone. J Asian Earth Sci 2017; 149: 110–123.
	Collisional orogens	0.161978	-2.192	Zhang et al. (2017a)		Zhang L, Guo Z, Sano Y et al. Flux and genesis of CO2 degassing from volcanic-geothermal fields of Gulu-Yadong rift in the Lhasa terrane, South Tibet: Constraints on characteristics of deep carbon cycle in the India-Asia continent subduction zone. J Asian Earth Sci 2017; 149: 110–123.
	Collisional orogens	0.121826	-4.269	Zhang et al. (2017a)		Zhang L, Guo Z, Sano Y et al. Flux and genesis of CO2 degassing from volcanic-geothermal fields of Gulu-Yadong rift in the Lhasa terrane, South Tibet: Constraints on characteristics of deep carbon cycle in the India-Asia continent subduction zone. J Asian Earth Sci 2017; 149: 110–123.
	Collisional orogens	0.679451	-2.882	Zhang et al. (2017a)		Zhang L, Guo Z, Sano Y et al. Flux and genesis of CO2 degassing from volcanic-geothermal fields of Gulu-Yadong rift in the Lhasa terrane, South Tibet: Constraints on characteristics of deep carbon cycle in the India-Asia continent subduction zone. J Asian Earth Sci 2017; 149: 110–123.
	Collisional orogens	0.171919	-5.168	Zhang et al. (2017a)		Zhang L, Guo Z, Sano Y et al. Flux and genesis of CO2 degassing from volcanic-geothermal fields of Gulu-Yadong rift in the Lhasa terrane, South Tibet: Constraints on characteristics of deep carbon cycle in the India-Asia continent subduction zone. J Asian Earth Sci 2017; 149: 110–123.
	Collisional orogens	0.201017	-0.095	Zhang et al. (2017a)		Zhang L, Guo Z, Sano Y et al. Flux and genesis of CO2 degassing from volcanic-geothermal fields of Gulu-Yadong rift in the Lhasa terrane, South Tibet: Constraints on characteristics of deep carbon cycle in the India-Asia continent subduction zone. J Asian Earth Sci 2017; 149: 110–123.
	Collisional orogens	0.152565	-0.485	Zhang et al. (2017a)		Zhang L, Guo Z, Sano Y et al. Flux and genesis of CO2 degassing from volcanic-geothermal fields of Gulu-Yadong rift in the Lhasa terrane, South Tibet: Constraints on characteristics of deep carbon cycle in the India-Asia continent subduction zone. J Asian Earth Sci 2017; 149: 110–123.
	Collisional orogens	0.101966	-7.92	Zhang et al. (2017b)		Zhang L, Guo Z, Zheng G et al. Flux and genesis of greenhouse gases emissions from Cenozoic volcanic-geothermal fields, South Tibet: A case study of volcanic-geothermal fields in Gulu-Yadong rift. Acta Petrol Sin 2017; 33: 250–266.
	Collisional orogens	0.111653	-8.17	Zhang et al. (2017b)		Zhang L, Guo Z, Zheng G et al. Flux and genesis of greenhouse gases emissions from Cenozoic volcanic-geothermal fields, South Tibet: A case study of volcanic-geothermal fields in Gulu-Yadong rift. Acta Petrol Sin 2017; 33: 250–266.
	Collisional orogens	0.215726	-8.16	Zhang et al. (2017b)		Zhang L, Guo Z, Zheng G et al. Flux and genesis of greenhouse gases emissions from Cenozoic volcanic-geothermal fields, South Tibet: A case study of volcanic-geothermal fields in Gulu-Yadong rift. Acta Petrol Sin 2017; 33: 250–266.
	Collisional orogens	0.27538	-2.71	Zhang et al. (2017b)		Zhang L, Guo Z, Zheng G et al. Flux and genesis of greenhouse gases emissions from Cenozoic volcanic-geothermal fields, South Tibet: A case study of volcanic-geothermal fields in Gulu-Yadong rift. Acta Petrol Sin 2017; 33: 250–266.
	Collisional orogens	0.228956	-3.23	Zhang et al. (2017b)		Zhang L, Guo Z, Zheng G et al. Flux and genesis of greenhouse gases emissions from Cenozoic volcanic-geothermal fields, South Tibet: A case study of volcanic-geothermal fields in Gulu-Yadong rift. Acta Petrol Sin 2017; 33: 250–266.
	Collisional orogens	0.298704	-3.05	Zhang et al. (2017b)		Zhang L, Guo Z, Zheng G et al. Flux and genesis of greenhouse gases emissions from Cenozoic volcanic-geothermal fields, South Tibet: A case study of volcanic-geothermal fields in Gulu-Yadong rift. Acta Petrol Sin 2017; 33: 250–266.
	Collisional orogens	0.148482	-3.1	Zhang et al. (2017b)		Zhang L, Guo Z, Zheng G et al. Flux and genesis of greenhouse gases emissions from Cenozoic volcanic-geothermal fields, South Tibet: A case study of volcanic-geothermal fields in Gulu-Yadong rift. Acta Petrol Sin 2017; 33: 250–266.
	Collisional orogens	0.0353787	-7.718	Zhang et al. (2017c)		Zhang M, Guo Z, Zhang L et al. Geochemical constraints on origin of hydrothermal volatiles from southern Tibet and the Himalayas: Understanding the degassing systems in the India-Asia continental subduction zone. Chem Geol 2017; 469: 19−33.
	Collisional orogens	0.0450373	-7.751	Zhang et al. (2017c)		Zhang M, Guo Z, Zhang L et al. Geochemical constraints on origin of hydrothermal volatiles from southern Tibet and the Himalayas: Understanding the degassing systems in the India-Asia continental subduction zone. Chem Geol 2017; 469: 19−33.
	Collisional orogens	0.159194	-8.01	Zhang et al. (2017c)		Zhang M, Guo Z, Zhang L et al. Geochemical constraints on origin of hydrothermal volatiles from southern Tibet and the Himalayas: Understanding the degassing systems in the India-Asia continental subduction zone. Chem Geol 2017; 469: 19−33.
	Collisional orogens	0.148781	-7.72	Zhang et al. (2017c)		Zhang M, Guo Z, Zhang L et al. Geochemical constraints on origin of hydrothermal volatiles from southern Tibet and the Himalayas: Understanding the degassing systems in the India-Asia continental subduction zone. Chem Geol 2017; 469: 19−33.
	Collisional orogens	0.0181347	-14.299	Zhang et al. (2021)		Zhang M, Zhang L, Zhao W et al. Metamorphic CO2 emissions from the southern Yadong-Gulu rift, Tibetan Plateau: Insights into deep carbon cycle in the India-Asia continental collision zone. Chem Geol 2021; 584: 120534.
	Collisional orogens	0.0174746	-14.74	Zhang et al. (2021)		Zhang M, Zhang L, Zhao W et al. Metamorphic CO2 emissions from the southern Yadong-Gulu rift, Tibetan Plateau: Insights into deep carbon cycle in the India-Asia continental collision zone. Chem Geol 2021; 584: 120534.
	Collisional orogens	0.0155302	-13.971	Zhang et al. (2021)		Zhang M, Zhang L, Zhao W et al. Metamorphic CO2 emissions from the southern Yadong-Gulu rift, Tibetan Plateau: Insights into deep carbon cycle in the India-Asia continental collision zone. Chem Geol 2021; 584: 120534.
	Collisional orogens	0.0172229	-14.645	Zhang et al. (2021)		Zhang M, Zhang L, Zhao W et al. Metamorphic CO2 emissions from the southern Yadong-Gulu rift, Tibetan Plateau: Insights into deep carbon cycle in the India-Asia continental collision zone. Chem Geol 2021; 584: 120534.
	Collisional orogens	0.0231532	-9.938	Zhang et al. (2021)		Zhang M, Zhang L, Zhao W et al. Metamorphic CO2 emissions from the southern Yadong-Gulu rift, Tibetan Plateau: Insights into deep carbon cycle in the India-Asia continental collision zone. Chem Geol 2021; 584: 120534.
	Collisional orogens	0.0239111	-9.659	Zhang et al. (2021)		Zhang M, Zhang L, Zhao W et al. Metamorphic CO2 emissions from the southern Yadong-Gulu rift, Tibetan Plateau: Insights into deep carbon cycle in the India-Asia continental collision zone. Chem Geol 2021; 584: 120534.
	Collisional orogens	0.01898	-8.793	Zhang et al. (2021)		Zhang M, Zhang L, Zhao W et al. Metamorphic CO2 emissions from the southern Yadong-Gulu rift, Tibetan Plateau: Insights into deep carbon cycle in the India-Asia continental collision zone. Chem Geol 2021; 584: 120534.
	Collisional orogens	0.0215249	-8.626	Zhang et al. (2021)		Zhang M, Zhang L, Zhao W et al. Metamorphic CO2 emissions from the southern Yadong-Gulu rift, Tibetan Plateau: Insights into deep carbon cycle in the India-Asia continental collision zone. Chem Geol 2021; 584: 120534.
	Collisional orogens	0.0208386	-8.61	Zhang et al. (2021)		Zhang M, Zhang L, Zhao W et al. Metamorphic CO2 emissions from the southern Yadong-Gulu rift, Tibetan Plateau: Insights into deep carbon cycle in the India-Asia continental collision zone. Chem Geol 2021; 584: 120534.
	Collisional orogens	0.0237659	-9.163	Zhang et al. (2021)		Zhang M, Zhang L, Zhao W et al. Metamorphic CO2 emissions from the southern Yadong-Gulu rift, Tibetan Plateau: Insights into deep carbon cycle in the India-Asia continental collision zone. Chem Geol 2021; 584: 120534.
	Collisional orogens	0.0491631	-9.357	Zhang et al. (2021)		Zhang M, Zhang L, Zhao W et al. Metamorphic CO2 emissions from the southern Yadong-Gulu rift, Tibetan Plateau: Insights into deep carbon cycle in the India-Asia continental collision zone. Chem Geol 2021; 584: 120534.
	Collisional orogens	0.0281316	-10.558	Zhang et al. (2021)		Zhang M, Zhang L, Zhao W et al. Metamorphic CO2 emissions from the southern Yadong-Gulu rift, Tibetan Plateau: Insights into deep carbon cycle in the India-Asia continental collision zone. Chem Geol 2021; 584: 120534.
	Collisional orogens	0.0357358	-10.372	Zhang et al. (2021)		Zhang M, Zhang L, Zhao W et al. Metamorphic CO2 emissions from the southern Yadong-Gulu rift, Tibetan Plateau: Insights into deep carbon cycle in the India-Asia continental collision zone. Chem Geol 2021; 584: 120534.
	Collisional orogens	0.0267561	-11.169	Zhang et al. (2021)		Zhang M, Zhang L, Zhao W et al. Metamorphic CO2 emissions from the southern Yadong-Gulu rift, Tibetan Plateau: Insights into deep carbon cycle in the India-Asia continental collision zone. Chem Geol 2021; 584: 120534.
	Collisional orogens	0.128485	-10.29	Zhao et al. (2002)		Zhao P, Xie E, Dor J et al. Geochemical characteristics of geothermal gases and their geological implications in Tibet. Acta Petrol Sin 2002; 18: 539–550.
	Collisional orogens	0.165175	-11.33	Zhao et al. (2002)		Zhao P, Xie E, Dor J et al. Geochemical characteristics of geothermal gases and their geological implications in Tibet. Acta Petrol Sin 2002; 18: 539–550.
	Collisional orogens	0.168919	-7.72	Zhao et al. (2002)		Zhao P, Xie E, Dor J et al. Geochemical characteristics of geothermal gases and their geological implications in Tibet. Acta Petrol Sin 2002; 18: 539–550.
	Collisional orogens	0.0860594	-9.88	Zhao et al. (2002)		Zhao P, Xie E, Dor J et al. Geochemical characteristics of geothermal gases and their geological implications in Tibet. Acta Petrol Sin 2002; 18: 539–550.
	Collisional orogens	0.219575	-8.76	Zhao et al. (2002)		Zhao P, Xie E, Dor J et al. Geochemical characteristics of geothermal gases and their geological implications in Tibet. Acta Petrol Sin 2002; 18: 539–550.
	Collisional orogens	0.46	-10.63	Italiano et al. (2009)		Italiano F, Bonfanti P, Ditta M et al. Helium and carbon isotopes in the dissolved gases of Friuli Region (NE Italy): Geochemical evidence of CO2 production and degassing over a seismically active area. Chem Geol 2009; 266: 76–85.
	Collisional orogens	0.64	-11.44	Italiano et al. (2009)		Italiano F, Bonfanti P, Ditta M et al. Helium and carbon isotopes in the dissolved gases of Friuli Region (NE Italy): Geochemical evidence of CO2 production and degassing over a seismically active area. Chem Geol 2009; 266: 76–85.
	Collisional orogens	0.93	-13.75	Italiano et al. (2009)		Italiano F, Bonfanti P, Ditta M et al. Helium and carbon isotopes in the dissolved gases of Friuli Region (NE Italy): Geochemical evidence of CO2 production and degassing over a seismically active area. Chem Geol 2009; 266: 76–85.
	Collisional orogens	0.29	-13.9	Italiano et al. (2009)		Italiano F, Bonfanti P, Ditta M et al. Helium and carbon isotopes in the dissolved gases of Friuli Region (NE Italy): Geochemical evidence of CO2 production and degassing over a seismically active area. Chem Geol 2009; 266: 76–85.
	Collisional orogens	1	-14.1	Italiano et al. (2009)		Italiano F, Bonfanti P, Ditta M et al. Helium and carbon isotopes in the dissolved gases of Friuli Region (NE Italy): Geochemical evidence of CO2 production and degassing over a seismically active area. Chem Geol 2009; 266: 76–85.
	Collisional orogens	0.46	-17.04	Italiano et al. (2009)		Italiano F, Bonfanti P, Ditta M et al. Helium and carbon isotopes in the dissolved gases of Friuli Region (NE Italy): Geochemical evidence of CO2 production and degassing over a seismically active area. Chem Geol 2009; 266: 76–85.
	Collisional orogens	0.68	-17.73	Italiano et al. (2009)		Italiano F, Bonfanti P, Ditta M et al. Helium and carbon isotopes in the dissolved gases of Friuli Region (NE Italy): Geochemical evidence of CO2 production and degassing over a seismically active area. Chem Geol 2009; 266: 76–85.
	Collisional orogens	0.47	-17.82	Italiano et al. (2009)		Italiano F, Bonfanti P, Ditta M et al. Helium and carbon isotopes in the dissolved gases of Friuli Region (NE Italy): Geochemical evidence of CO2 production and degassing over a seismically active area. Chem Geol 2009; 266: 76–85.
	Collisional orogens	0.81	-18.66	Italiano et al. (2009)		Italiano F, Bonfanti P, Ditta M et al. Helium and carbon isotopes in the dissolved gases of Friuli Region (NE Italy): Geochemical evidence of CO2 production and degassing over a seismically active area. Chem Geol 2009; 266: 76–85.
	Collisional orogens	0.64	-5.1	Italiano et al. (2009)		Italiano F, Bonfanti P, Ditta M et al. Helium and carbon isotopes in the dissolved gases of Friuli Region (NE Italy): Geochemical evidence of CO2 production and degassing over a seismically active area. Chem Geol 2009; 266: 76–85.
	Collisional orogens	0.34	-5.19	Italiano et al. (2009)		Italiano F, Bonfanti P, Ditta M et al. Helium and carbon isotopes in the dissolved gases of Friuli Region (NE Italy): Geochemical evidence of CO2 production and degassing over a seismically active area. Chem Geol 2009; 266: 76–85.
	Collisional orogens	0.44	-6.68	Italiano et al. (2009)		Italiano F, Bonfanti P, Ditta M et al. Helium and carbon isotopes in the dissolved gases of Friuli Region (NE Italy): Geochemical evidence of CO2 production and degassing over a seismically active area. Chem Geol 2009; 266: 76–85.
	Collisional orogens	0.49	-7.05	Italiano et al. (2009)		Italiano F, Bonfanti P, Ditta M et al. Helium and carbon isotopes in the dissolved gases of Friuli Region (NE Italy): Geochemical evidence of CO2 production and degassing over a seismically active area. Chem Geol 2009; 266: 76–85.
	Collisional orogens	0.71	-7.49	Italiano et al. (2009)		Italiano F, Bonfanti P, Ditta M et al. Helium and carbon isotopes in the dissolved gases of Friuli Region (NE Italy): Geochemical evidence of CO2 production and degassing over a seismically active area. Chem Geol 2009; 266: 76–85.
	Collisional orogens	0.78	-8.01	Italiano et al. (2009)		Italiano F, Bonfanti P, Ditta M et al. Helium and carbon isotopes in the dissolved gases of Friuli Region (NE Italy): Geochemical evidence of CO2 production and degassing over a seismically active area. Chem Geol 2009; 266: 76–85.
	Collisional orogens	0.15	-8.27	Italiano et al. (2009)		Italiano F, Bonfanti P, Ditta M et al. Helium and carbon isotopes in the dissolved gases of Friuli Region (NE Italy): Geochemical evidence of CO2 production and degassing over a seismically active area. Chem Geol 2009; 266: 76–85.
	Collisional orogens	0.29	-8.33	Italiano et al. (2009)		Italiano F, Bonfanti P, Ditta M et al. Helium and carbon isotopes in the dissolved gases of Friuli Region (NE Italy): Geochemical evidence of CO2 production and degassing over a seismically active area. Chem Geol 2009; 266: 76–85.
	Collisional orogens	0.41	-8.79	Italiano et al. (2009)		Italiano F, Bonfanti P, Ditta M et al. Helium and carbon isotopes in the dissolved gases of Friuli Region (NE Italy): Geochemical evidence of CO2 production and degassing over a seismically active area. Chem Geol 2009; 266: 76–85.
	Continental rifts	1.19	-4.37	Barry et al. (2013)		Barry PH, Hilton DR, Fischer TP et al. Helium and carbon isotope systematics of cold “mazuku” CO2 vents and hydrothermal gases and fluids from Rungwe Volcanic Province, southern Tanzania. Chem Geol 2013; 339: 141–156.
	Continental rifts	3.61	-5.36	Barry et al. (2013)		Barry PH, Hilton DR, Fischer TP et al. Helium and carbon isotope systematics of cold “mazuku” CO2 vents and hydrothermal gases and fluids from Rungwe Volcanic Province, southern Tanzania. Chem Geol 2013; 339: 141–156.
	Continental rifts	3.75	-6.1	Barry et al. (2013)		Barry PH, Hilton DR, Fischer TP et al. Helium and carbon isotope systematics of cold “mazuku” CO2 vents and hydrothermal gases and fluids from Rungwe Volcanic Province, southern Tanzania. Chem Geol 2013; 339: 141–156.
	Continental rifts	1.21	-5.92	Barry et al. (2013)		Barry PH, Hilton DR, Fischer TP et al. Helium and carbon isotope systematics of cold “mazuku” CO2 vents and hydrothermal gases and fluids from Rungwe Volcanic Province, southern Tanzania. Chem Geol 2013; 339: 141–156.
	Continental rifts	0.97	-3.77	Barry et al. (2013)		Barry PH, Hilton DR, Fischer TP et al. Helium and carbon isotope systematics of cold “mazuku” CO2 vents and hydrothermal gases and fluids from Rungwe Volcanic Province, southern Tanzania. Chem Geol 2013; 339: 141–156.
	Continental rifts	3.65	-5.43	Barry et al. (2013)		Barry PH, Hilton DR, Fischer TP et al. Helium and carbon isotope systematics of cold “mazuku” CO2 vents and hydrothermal gases and fluids from Rungwe Volcanic Province, southern Tanzania. Chem Geol 2013; 339: 141–156.
	Continental rifts	2	-4.81	Barry et al. (2013)		Barry PH, Hilton DR, Fischer TP et al. Helium and carbon isotope systematics of cold “mazuku” CO2 vents and hydrothermal gases and fluids from Rungwe Volcanic Province, southern Tanzania. Chem Geol 2013; 339: 141–156.
	Continental rifts	2.05	-5.34	Barry et al. (2013)		Barry PH, Hilton DR, Fischer TP et al. Helium and carbon isotope systematics of cold “mazuku” CO2 vents and hydrothermal gases and fluids from Rungwe Volcanic Province, southern Tanzania. Chem Geol 2013; 339: 141–156.
	Continental rifts	2.2	-6.45	Barry et al. (2013)		Barry PH, Hilton DR, Fischer TP et al. Helium and carbon isotope systematics of cold “mazuku” CO2 vents and hydrothermal gases and fluids from Rungwe Volcanic Province, southern Tanzania. Chem Geol 2013; 339: 141–156.
	Continental rifts	2.13	-6.01	Barry et al. (2013)		Barry PH, Hilton DR, Fischer TP et al. Helium and carbon isotope systematics of cold “mazuku” CO2 vents and hydrothermal gases and fluids from Rungwe Volcanic Province, southern Tanzania. Chem Geol 2013; 339: 141–156.
	Continental rifts	2.1	-6.41	Barry et al. (2013)		Barry PH, Hilton DR, Fischer TP et al. Helium and carbon isotope systematics of cold “mazuku” CO2 vents and hydrothermal gases and fluids from Rungwe Volcanic Province, southern Tanzania. Chem Geol 2013; 339: 141–156.
	Continental rifts	1.04	-2.79	Barry et al. (2013)		Barry PH, Hilton DR, Fischer TP et al. Helium and carbon isotope systematics of cold “mazuku” CO2 vents and hydrothermal gases and fluids from Rungwe Volcanic Province, southern Tanzania. Chem Geol 2013; 339: 141–156.
	Continental rifts	1.02	-3.14	Barry et al. (2013)		Barry PH, Hilton DR, Fischer TP et al. Helium and carbon isotope systematics of cold “mazuku” CO2 vents and hydrothermal gases and fluids from Rungwe Volcanic Province, southern Tanzania. Chem Geol 2013; 339: 141–156.
	Continental rifts	4.49	-4.12	Barry et al. (2013)		Barry PH, Hilton DR, Fischer TP et al. Helium and carbon isotope systematics of cold “mazuku” CO2 vents and hydrothermal gases and fluids from Rungwe Volcanic Province, southern Tanzania. Chem Geol 2013; 339: 141–156.
	Continental rifts	6.31	-4.56	Barry et al. (2013)		Barry PH, Hilton DR, Fischer TP et al. Helium and carbon isotope systematics of cold “mazuku” CO2 vents and hydrothermal gases and fluids from Rungwe Volcanic Province, southern Tanzania. Chem Geol 2013; 339: 141–156.
	Continental rifts	7.16	-5.17	Barry et al. (2013)		Barry PH, Hilton DR, Fischer TP et al. Helium and carbon isotope systematics of cold “mazuku” CO2 vents and hydrothermal gases and fluids from Rungwe Volcanic Province, southern Tanzania. Chem Geol 2013; 339: 141–156.
	Continental rifts	7.09	-4.24	Barry et al. (2013)		Barry PH, Hilton DR, Fischer TP et al. Helium and carbon isotope systematics of cold “mazuku” CO2 vents and hydrothermal gases and fluids from Rungwe Volcanic Province, southern Tanzania. Chem Geol 2013; 339: 141–156.
	Continental rifts	7.08	-3.89	Barry et al. (2013)		Barry PH, Hilton DR, Fischer TP et al. Helium and carbon isotope systematics of cold “mazuku” CO2 vents and hydrothermal gases and fluids from Rungwe Volcanic Province, southern Tanzania. Chem Geol 2013; 339: 141–156.
	Continental rifts	6.12	-4.43	Barry et al. (2013)		Barry PH, Hilton DR, Fischer TP et al. Helium and carbon isotope systematics of cold “mazuku” CO2 vents and hydrothermal gases and fluids from Rungwe Volcanic Province, southern Tanzania. Chem Geol 2013; 339: 141–156.
	Continental rifts	6.61	-4.96	Barry et al. (2013)		Barry PH, Hilton DR, Fischer TP et al. Helium and carbon isotope systematics of cold “mazuku” CO2 vents and hydrothermal gases and fluids from Rungwe Volcanic Province, southern Tanzania. Chem Geol 2013; 339: 141–156.
	Continental rifts	0.64	-4.02	Barry et al. (2013)		Barry PH, Hilton DR, Fischer TP et al. Helium and carbon isotope systematics of cold “mazuku” CO2 vents and hydrothermal gases and fluids from Rungwe Volcanic Province, southern Tanzania. Chem Geol 2013; 339: 141–156.
	Continental rifts	0.67	-4.42	Barry et al. (2013)		Barry PH, Hilton DR, Fischer TP et al. Helium and carbon isotope systematics of cold “mazuku” CO2 vents and hydrothermal gases and fluids from Rungwe Volcanic Province, southern Tanzania. Chem Geol 2013; 339: 141–156.
	Continental rifts	0.63	-4.92	Barry et al. (2013)		Barry PH, Hilton DR, Fischer TP et al. Helium and carbon isotope systematics of cold “mazuku” CO2 vents and hydrothermal gases and fluids from Rungwe Volcanic Province, southern Tanzania. Chem Geol 2013; 339: 141–156.
	Continental rifts	0.61	-3.7	Barry et al. (2013)		Barry PH, Hilton DR, Fischer TP et al. Helium and carbon isotope systematics of cold “mazuku” CO2 vents and hydrothermal gases and fluids from Rungwe Volcanic Province, southern Tanzania. Chem Geol 2013; 339: 141–156.
	Continental rifts	6.76	-2.43	Barry et al. (2013)		Barry PH, Hilton DR, Fischer TP et al. Helium and carbon isotope systematics of cold “mazuku” CO2 vents and hydrothermal gases and fluids from Rungwe Volcanic Province, southern Tanzania. Chem Geol 2013; 339: 141–156.
	Continental rifts	6.87	-2.77	Barry et al. (2013)		Barry PH, Hilton DR, Fischer TP et al. Helium and carbon isotope systematics of cold “mazuku” CO2 vents and hydrothermal gases and fluids from Rungwe Volcanic Province, southern Tanzania. Chem Geol 2013; 339: 141–156.
	Continental rifts	11.9	-4.22	Darrah et al. (2013)		Darrah TH, Tedesco D, Tassi F et al. Gas chemistry of the Dallol region of the Danakil Depression in the Afar region of the northern-most East African Rift. Chem Geol 2013; 339: 16–29.
	Continental rifts	11.9	-2.88	Darrah et al. (2013)		Darrah TH, Tedesco D, Tassi F et al. Gas chemistry of the Dallol region of the Danakil Depression in the Afar region of the northern-most East African Rift. Chem Geol 2013; 339: 16–29.
	Continental rifts	11.4	-2.69	Darrah et al. (2013)		Darrah TH, Tedesco D, Tassi F et al. Gas chemistry of the Dallol region of the Danakil Depression in the Afar region of the northern-most East African Rift. Chem Geol 2013; 339: 16–29.
	Continental rifts	11.6	-2.12	Darrah et al. (2013)		Darrah TH, Tedesco D, Tassi F et al. Gas chemistry of the Dallol region of the Danakil Depression in the Afar region of the northern-most East African Rift. Chem Geol 2013; 339: 16–29.
	Continental rifts	10.9	-6.19	Darrah et al. (2013)		Darrah TH, Tedesco D, Tassi F et al. Gas chemistry of the Dallol region of the Danakil Depression in the Afar region of the northern-most East African Rift. Chem Geol 2013; 339: 16–29.
	Continental rifts	11.5	-4.23	Darrah et al. (2013)		Darrah TH, Tedesco D, Tassi F et al. Gas chemistry of the Dallol region of the Danakil Depression in the Afar region of the northern-most East African Rift. Chem Geol 2013; 339: 16–29.
	Continental rifts	13.15	-6.33	Boucher et al. (2018)		Boucher C, Lan T, Marty B et al. Atmospheric helium isotope composition as a tracer of volcanic emissions: A case study of Erta Ale volcano, Ethiopia. Chem Geol 2018; 480: 3–11.
	Continental rifts	12.69	-6.76	Boucher et al. (2018)		Boucher C, Lan T, Marty B et al. Atmospheric helium isotope composition as a tracer of volcanic emissions: A case study of Erta Ale volcano, Ethiopia. Chem Geol 2018; 480: 3–11.
	Continental rifts	11.62	-6.51	Boucher et al. (2018)		Boucher C, Lan T, Marty B et al. Atmospheric helium isotope composition as a tracer of volcanic emissions: A case study of Erta Ale volcano, Ethiopia. Chem Geol 2018; 480: 3–11.
	Continental rifts	12.35	-6.37	Boucher et al. (2018)		Boucher C, Lan T, Marty B et al. Atmospheric helium isotope composition as a tracer of volcanic emissions: A case study of Erta Ale volcano, Ethiopia. Chem Geol 2018; 480: 3–11.
	Continental rifts	12.3	-6.46	Boucher et al. (2018)		Boucher C, Lan T, Marty B et al. Atmospheric helium isotope composition as a tracer of volcanic emissions: A case study of Erta Ale volcano, Ethiopia. Chem Geol 2018; 480: 3–11.
	Continental rifts	5.89	-1.95	Bräuer et al. (2004)		Bräuer K, Kämpf H, Niedermann S et al. Evidence for a nitrogen flux directly derived from the European subcontinental mantle in the Western Eger Rift, Central Europe. Geochim Cosmochim Acta 2004; 68: 4935–4947.
	Continental rifts	2.53	-4.29	Bräuer et al. (2004)		Bräuer K, Kämpf H, Niedermann S et al. Evidence for a nitrogen flux directly derived from the European subcontinental mantle in the Western Eger Rift, Central Europe. Geochim Cosmochim Acta 2004; 68: 4935–4947.
	Continental rifts	2.28	-4.18	Bräuer et al. (2004)		Bräuer K, Kämpf H, Niedermann S et al. Evidence for a nitrogen flux directly derived from the European subcontinental mantle in the Western Eger Rift, Central Europe. Geochim Cosmochim Acta 2004; 68: 4935–4947.
	Continental arcs	3.4	-9.3	Tardani et al. (2016)		Tardani D, Reich M, Roulleau E et al. Exploring the structural controls on helium, nitrogen and carbon isotope signatures in hydrothermal fluids along an intra-arc fault system. Geochim Cosmochim Acta 2016; 184: 193–211.
	Continental arcs	4.38	-25.52	Tardani et al. (2016)		Tardani D, Reich M, Roulleau E et al. Exploring the structural controls on helium, nitrogen and carbon isotope signatures in hydrothermal fluids along an intra-arc fault system. Geochim Cosmochim Acta 2016; 184: 193–211.
	Continental arcs	7.48	-7.96	Tardani et al. (2016)		Tardani D, Reich M, Roulleau E et al. Exploring the structural controls on helium, nitrogen and carbon isotope signatures in hydrothermal fluids along an intra-arc fault system. Geochim Cosmochim Acta 2016; 184: 193–211.
	Continental arcs	6.16	-11.87	Tardani et al. (2016)		Tardani D, Reich M, Roulleau E et al. Exploring the structural controls on helium, nitrogen and carbon isotope signatures in hydrothermal fluids along an intra-arc fault system. Geochim Cosmochim Acta 2016; 184: 193–211.
	Continental arcs	4.41	-20.4	Tardani et al. (2016)		Tardani D, Reich M, Roulleau E et al. Exploring the structural controls on helium, nitrogen and carbon isotope signatures in hydrothermal fluids along an intra-arc fault system. Geochim Cosmochim Acta 2016; 184: 193–211.
	Continental arcs	4.69	-25.8	Tardani et al. (2016)		Tardani D, Reich M, Roulleau E et al. Exploring the structural controls on helium, nitrogen and carbon isotope signatures in hydrothermal fluids along an intra-arc fault system. Geochim Cosmochim Acta 2016; 184: 193–211.
	Continental arcs	7.53	-7.44	Tardani et al. (2016)		Tardani D, Reich M, Roulleau E et al. Exploring the structural controls on helium, nitrogen and carbon isotope signatures in hydrothermal fluids along an intra-arc fault system. Geochim Cosmochim Acta 2016; 184: 193–211.
	Continental arcs	5.89	-7.75	Tardani et al. (2016)		Tardani D, Reich M, Roulleau E et al. Exploring the structural controls on helium, nitrogen and carbon isotope signatures in hydrothermal fluids along an intra-arc fault system. Geochim Cosmochim Acta 2016; 184: 193–211.
	Continental arcs	6.38	-9.75	Tardani et al. (2016)		Tardani D, Reich M, Roulleau E et al. Exploring the structural controls on helium, nitrogen and carbon isotope signatures in hydrothermal fluids along an intra-arc fault system. Geochim Cosmochim Acta 2016; 184: 193–211.
	Continental arcs	4.59	-8.79	Tardani et al. (2016)		Tardani D, Reich M, Roulleau E et al. Exploring the structural controls on helium, nitrogen and carbon isotope signatures in hydrothermal fluids along an intra-arc fault system. Geochim Cosmochim Acta 2016; 184: 193–211.
	Continental arcs	3.91	-13.72	Tardani et al. (2016)		Tardani D, Reich M, Roulleau E et al. Exploring the structural controls on helium, nitrogen and carbon isotope signatures in hydrothermal fluids along an intra-arc fault system. Geochim Cosmochim Acta 2016; 184: 193–211.
	Continental arcs	6.34	-19.18	Tardani et al. (2016)		Tardani D, Reich M, Roulleau E et al. Exploring the structural controls on helium, nitrogen and carbon isotope signatures in hydrothermal fluids along an intra-arc fault system. Geochim Cosmochim Acta 2016; 184: 193–211.
	Continental arcs	3.56	-17	Tardani et al. (2016)		Tardani D, Reich M, Roulleau E et al. Exploring the structural controls on helium, nitrogen and carbon isotope signatures in hydrothermal fluids along an intra-arc fault system. Geochim Cosmochim Acta 2016; 184: 193–211.
	Continental arcs	4.67	-30.72	Tardani et al. (2016)		Tardani D, Reich M, Roulleau E et al. Exploring the structural controls on helium, nitrogen and carbon isotope signatures in hydrothermal fluids along an intra-arc fault system. Geochim Cosmochim Acta 2016; 184: 193–211.
	Continental arcs	5.05	-27.36	Tardani et al. (2016)		Tardani D, Reich M, Roulleau E et al. Exploring the structural controls on helium, nitrogen and carbon isotope signatures in hydrothermal fluids along an intra-arc fault system. Geochim Cosmochim Acta 2016; 184: 193–211.
	Continental arcs	3.39	-23.89	Tardani et al. (2016)		Tardani D, Reich M, Roulleau E et al. Exploring the structural controls on helium, nitrogen and carbon isotope signatures in hydrothermal fluids along an intra-arc fault system. Geochim Cosmochim Acta 2016; 184: 193–211.
	Continental arcs	3.69	-20.05	Tardani et al. (2016)		Tardani D, Reich M, Roulleau E et al. Exploring the structural controls on helium, nitrogen and carbon isotope signatures in hydrothermal fluids along an intra-arc fault system. Geochim Cosmochim Acta 2016; 184: 193–211.
	Continental arcs	4.43	-23.67	Tardani et al. (2016)		Tardani D, Reich M, Roulleau E et al. Exploring the structural controls on helium, nitrogen and carbon isotope signatures in hydrothermal fluids along an intra-arc fault system. Geochim Cosmochim Acta 2016; 184: 193–211.
	Continental arcs	4.08	-23.04	Tardani et al. (2016)		Tardani D, Reich M, Roulleau E et al. Exploring the structural controls on helium, nitrogen and carbon isotope signatures in hydrothermal fluids along an intra-arc fault system. Geochim Cosmochim Acta 2016; 184: 193–211.
	Continental arcs	4.89	-22.64	Tardani et al. (2016)		Tardani D, Reich M, Roulleau E et al. Exploring the structural controls on helium, nitrogen and carbon isotope signatures in hydrothermal fluids along an intra-arc fault system. Geochim Cosmochim Acta 2016; 184: 193–211.
	Continental arcs	6.77	-20.49	Tardani et al. (2016)		Tardani D, Reich M, Roulleau E et al. Exploring the structural controls on helium, nitrogen and carbon isotope signatures in hydrothermal fluids along an intra-arc fault system. Geochim Cosmochim Acta 2016; 184: 193–211.
	Continental arcs	6.52	-14.7	Tardani et al. (2016)		Tardani D, Reich M, Roulleau E et al. Exploring the structural controls on helium, nitrogen and carbon isotope signatures in hydrothermal fluids along an intra-arc fault system. Geochim Cosmochim Acta 2016; 184: 193–211.
	Continental arcs	6.1	-2	Mason et al. (2017)		Mason E, Edmonds M and Turchyn AV. Remobilization of crustal carbon may dominate volcanic arc emissions. Science 2017; 357: 290–294.
	Continental arcs	5.3	-2.6	Mason et al. (2017)		Mason E, Edmonds M and Turchyn AV. Remobilization of crustal carbon may dominate volcanic arc emissions. Science 2017; 357: 290–294.
	Continental arcs	6.76	-7.3	Mason et al. (2017)		Mason E, Edmonds M and Turchyn AV. Remobilization of crustal carbon may dominate volcanic arc emissions. Science 2017; 357: 290–294.
	Continental arcs	6.36	-7.3	Mason et al. (2017)		Mason E, Edmonds M and Turchyn AV. Remobilization of crustal carbon may dominate volcanic arc emissions. Science 2017; 357: 290–294.
	Continental arcs	6.73	-7.6	Mason et al. (2017)		Mason E, Edmonds M and Turchyn AV. Remobilization of crustal carbon may dominate volcanic arc emissions. Science 2017; 357: 290–294.
	Continental arcs	6.66	-5.2	Mason et al. (2017)		Mason E, Edmonds M and Turchyn AV. Remobilization of crustal carbon may dominate volcanic arc emissions. Science 2017; 357: 290–294.
	Continental arcs	8.1	-3.3	Mason et al. (2017)		Mason E, Edmonds M and Turchyn AV. Remobilization of crustal carbon may dominate volcanic arc emissions. Science 2017; 357: 290–294.
	Continental arcs	7.87	-3.2	Mason et al. (2017)		Mason E, Edmonds M and Turchyn AV. Remobilization of crustal carbon may dominate volcanic arc emissions. Science 2017; 357: 290–294.
	Continental arcs	6.65	-3.8	Mason et al. (2017)		Mason E, Edmonds M and Turchyn AV. Remobilization of crustal carbon may dominate volcanic arc emissions. Science 2017; 357: 290–294.
	Continental arcs	8.01	-3.1	Mason et al. (2017)		Mason E, Edmonds M and Turchyn AV. Remobilization of crustal carbon may dominate volcanic arc emissions. Science 2017; 357: 290–294.
	Continental arcs	7.49	-3.2	Mason et al. (2017)		Mason E, Edmonds M and Turchyn AV. Remobilization of crustal carbon may dominate volcanic arc emissions. Science 2017; 357: 290–294.
	Continental arcs	5.08	-1.3	Mason et al. (2017)		Mason E, Edmonds M and Turchyn AV. Remobilization of crustal carbon may dominate volcanic arc emissions. Science 2017; 357: 290–294.
	Continental arcs	7.29	-6.1	Mason et al. (2017)		Mason E, Edmonds M and Turchyn AV. Remobilization of crustal carbon may dominate volcanic arc emissions. Science 2017; 357: 290–294.
	Continental arcs	7.13	-5.6	Mason et al. (2017)		Mason E, Edmonds M and Turchyn AV. Remobilization of crustal carbon may dominate volcanic arc emissions. Science 2017; 357: 290–294.
	Continental arcs	4.69	-5.7	Mason et al. (2017)		Mason E, Edmonds M and Turchyn AV. Remobilization of crustal carbon may dominate volcanic arc emissions. Science 2017; 357: 290–294.
	Continental arcs	5.87	-3.9	Mason et al. (2017)		Mason E, Edmonds M and Turchyn AV. Remobilization of crustal carbon may dominate volcanic arc emissions. Science 2017; 357: 290–294.
	Continental arcs	5.98	-4.9	Mason et al. (2017)		Mason E, Edmonds M and Turchyn AV. Remobilization of crustal carbon may dominate volcanic arc emissions. Science 2017; 357: 290–294.
	Continental arcs	5.62	-4.4	Mason et al. (2017)		Mason E, Edmonds M and Turchyn AV. Remobilization of crustal carbon may dominate volcanic arc emissions. Science 2017; 357: 290–294.
	Continental arcs	5.49	-4.5	Mason et al. (2017)		Mason E, Edmonds M and Turchyn AV. Remobilization of crustal carbon may dominate volcanic arc emissions. Science 2017; 357: 290–294.
	Continental arcs	1.27	-1.5	Mason et al. (2017)		Mason E, Edmonds M and Turchyn AV. Remobilization of crustal carbon may dominate volcanic arc emissions. Science 2017; 357: 290–294.
	Continental arcs	1.23	-1.8	Mason et al. (2017)		Mason E, Edmonds M and Turchyn AV. Remobilization of crustal carbon may dominate volcanic arc emissions. Science 2017; 357: 290–294.
	Continental arcs	3.62	-2.9	Mason et al. (2017)		Mason E, Edmonds M and Turchyn AV. Remobilization of crustal carbon may dominate volcanic arc emissions. Science 2017; 357: 290–294.
	Continental arcs	3.57	-2.9	Mason et al. (2017)		Mason E, Edmonds M and Turchyn AV. Remobilization of crustal carbon may dominate volcanic arc emissions. Science 2017; 357: 290–294.
	Continental arcs	3.67	-3.8	Mason et al. (2017)		Mason E, Edmonds M and Turchyn AV. Remobilization of crustal carbon may dominate volcanic arc emissions. Science 2017; 357: 290–294.
	Continental arcs	3.47	-3.6	Mason et al. (2017)		Mason E, Edmonds M and Turchyn AV. Remobilization of crustal carbon may dominate volcanic arc emissions. Science 2017; 357: 290–294.
	Continental arcs	3.61	-3.8	Mason et al. (2017)		Mason E, Edmonds M and Turchyn AV. Remobilization of crustal carbon may dominate volcanic arc emissions. Science 2017; 357: 290–294.
	Continental arcs	3.62	-2.9	Mason et al. (2017)		Mason E, Edmonds M and Turchyn AV. Remobilization of crustal carbon may dominate volcanic arc emissions. Science 2017; 357: 290–294.
	Continental arcs	1.07	-1.7	Mason et al. (2017)		Mason E, Edmonds M and Turchyn AV. Remobilization of crustal carbon may dominate volcanic arc emissions. Science 2017; 357: 290–294.
	Continental arcs	1.69	-3.4	Mason et al. (2017)		Mason E, Edmonds M and Turchyn AV. Remobilization of crustal carbon may dominate volcanic arc emissions. Science 2017; 357: 290–294.
	Continental arcs	1.65	-3.3	Mason et al. (2017)		Mason E, Edmonds M and Turchyn AV. Remobilization of crustal carbon may dominate volcanic arc emissions. Science 2017; 357: 290–294.
	Continental arcs	1	-2	Mason et al. (2017)		Mason E, Edmonds M and Turchyn AV. Remobilization of crustal carbon may dominate volcanic arc emissions. Science 2017; 357: 290–294.
	Continental arcs	1.39	-1.5	Mason et al. (2017)		Mason E, Edmonds M and Turchyn AV. Remobilization of crustal carbon may dominate volcanic arc emissions. Science 2017; 357: 290–294.
	Continental arcs	1.14	-1.3	Mason et al. (2017)		Mason E, Edmonds M and Turchyn AV. Remobilization of crustal carbon may dominate volcanic arc emissions. Science 2017; 357: 290–294.
	Continental arcs	4.02	-3.3	Mason et al. (2017)		Mason E, Edmonds M and Turchyn AV. Remobilization of crustal carbon may dominate volcanic arc emissions. Science 2017; 357: 290–294.
	Continental arcs	6.99	-3.1	Mason et al. (2017)		Mason E, Edmonds M and Turchyn AV. Remobilization of crustal carbon may dominate volcanic arc emissions. Science 2017; 357: 290–294.
	Continental arcs	7.27	-3.6	Mason et al. (2017)		Mason E, Edmonds M and Turchyn AV. Remobilization of crustal carbon may dominate volcanic arc emissions. Science 2017; 357: 290–294.
	Continental arcs	1.11	-3.5	Mason et al. (2017)		Mason E, Edmonds M and Turchyn AV. Remobilization of crustal carbon may dominate volcanic arc emissions. Science 2017; 357: 290–294.
	Continental arcs	4.64	-5.2	Mason et al. (2017)		Mason E, Edmonds M and Turchyn AV. Remobilization of crustal carbon may dominate volcanic arc emissions. Science 2017; 357: 290–294.
	Continental arcs	4.6	-4.5	Mason et al. (2017)		Mason E, Edmonds M and Turchyn AV. Remobilization of crustal carbon may dominate volcanic arc emissions. Science 2017; 357: 290–294.
	Continental arcs	8.64	-2.6	Mason et al. (2017)		Mason E, Edmonds M and Turchyn AV. Remobilization of crustal carbon may dominate volcanic arc emissions. Science 2017; 357: 290–294.
	Continental arcs	5.71	-2.8	Mason et al. (2017)		Mason E, Edmonds M and Turchyn AV. Remobilization of crustal carbon may dominate volcanic arc emissions. Science 2017; 357: 290–294.
	Continental arcs	4.92	-5.8	Mason et al. (2017)		Mason E, Edmonds M and Turchyn AV. Remobilization of crustal carbon may dominate volcanic arc emissions. Science 2017; 357: 290–294.
	Continental arcs	5.2	-5.9	Mason et al. (2017)		Mason E, Edmonds M and Turchyn AV. Remobilization of crustal carbon may dominate volcanic arc emissions. Science 2017; 357: 290–294.
	Continental arcs	4.84	-6.2	Mason et al. (2017)		Mason E, Edmonds M and Turchyn AV. Remobilization of crustal carbon may dominate volcanic arc emissions. Science 2017; 357: 290–294.
	Continental arcs	6.79	-3.5	Mason et al. (2017)		Mason E, Edmonds M and Turchyn AV. Remobilization of crustal carbon may dominate volcanic arc emissions. Science 2017; 357: 290–294.
	Continental arcs	7.12	-3.4	Mason et al. (2017)		Mason E, Edmonds M and Turchyn AV. Remobilization of crustal carbon may dominate volcanic arc emissions. Science 2017; 357: 290–294.
	Continental arcs	7.1	-3.3	Mason et al. (2017)		Mason E, Edmonds M and Turchyn AV. Remobilization of crustal carbon may dominate volcanic arc emissions. Science 2017; 357: 290–294.
	Continental arcs	6.91	-3.2	Mason et al. (2017)		Mason E, Edmonds M and Turchyn AV. Remobilization of crustal carbon may dominate volcanic arc emissions. Science 2017; 357: 290–294.
	Continental arcs	7.14	-3.3	Mason et al. (2017)		Mason E, Edmonds M and Turchyn AV. Remobilization of crustal carbon may dominate volcanic arc emissions. Science 2017; 357: 290–294.
	Continental arcs	4.73	-2.93	Mason et al. (2017)		Mason E, Edmonds M and Turchyn AV. Remobilization of crustal carbon may dominate volcanic arc emissions. Science 2017; 357: 290–294.
	Continental arcs	7.94	-3.2	Mason et al. (2017)		Mason E, Edmonds M and Turchyn AV. Remobilization of crustal carbon may dominate volcanic arc emissions. Science 2017; 357: 290–294.
	Continental arcs	7.96	-3.1	Mason et al. (2017)		Mason E, Edmonds M and Turchyn AV. Remobilization of crustal carbon may dominate volcanic arc emissions. Science 2017; 357: 290–294.
	Continental arcs	8.32	-3.01	Mason et al. (2017)		Mason E, Edmonds M and Turchyn AV. Remobilization of crustal carbon may dominate volcanic arc emissions. Science 2017; 357: 290–294.
	Continental arcs	8.46	-3.02	Mason et al. (2017)		Mason E, Edmonds M and Turchyn AV. Remobilization of crustal carbon may dominate volcanic arc emissions. Science 2017; 357: 290–294.
	Continental arcs	7.9	-3.17	Mason et al. (2017)		Mason E, Edmonds M and Turchyn AV. Remobilization of crustal carbon may dominate volcanic arc emissions. Science 2017; 357: 290–294.
	Continental arcs	8.2	-3.21	Mason et al. (2017)		Mason E, Edmonds M and Turchyn AV. Remobilization of crustal carbon may dominate volcanic arc emissions. Science 2017; 357: 290–294.
	Continental arcs	4.81	-7.6	Mason et al. (2017)		Mason E, Edmonds M and Turchyn AV. Remobilization of crustal carbon may dominate volcanic arc emissions. Science 2017; 357: 290–294.
	Continental arcs	7.24	-12	Mason et al. (2017)		Mason E, Edmonds M and Turchyn AV. Remobilization of crustal carbon may dominate volcanic arc emissions. Science 2017; 357: 290–294.
	Continental arcs	7.26	-9.7	Mason et al. (2017)		Mason E, Edmonds M and Turchyn AV. Remobilization of crustal carbon may dominate volcanic arc emissions. Science 2017; 357: 290–294.
	Continental arcs	7.6	-5.6	Mason et al. (2017)		Mason E, Edmonds M and Turchyn AV. Remobilization of crustal carbon may dominate volcanic arc emissions. Science 2017; 357: 290–294.
	Continental arcs	8.06	-5.4	Mason et al. (2017)		Mason E, Edmonds M and Turchyn AV. Remobilization of crustal carbon may dominate volcanic arc emissions. Science 2017; 357: 290–294.
	Continental arcs	7.79	-5.54	Mason et al. (2017)		Mason E, Edmonds M and Turchyn AV. Remobilization of crustal carbon may dominate volcanic arc emissions. Science 2017; 357: 290–294.
	Continental arcs	7.68	-5.34	Mason et al. (2017)		Mason E, Edmonds M and Turchyn AV. Remobilization of crustal carbon may dominate volcanic arc emissions. Science 2017; 357: 290–294.
	Continental arcs	8.11	-6.3	Mason et al. (2017)		Mason E, Edmonds M and Turchyn AV. Remobilization of crustal carbon may dominate volcanic arc emissions. Science 2017; 357: 290–294.
	Continental arcs	8.12	-6.3	Mason et al. (2017)		Mason E, Edmonds M and Turchyn AV. Remobilization of crustal carbon may dominate volcanic arc emissions. Science 2017; 357: 290–294.
	Continental arcs	8.04	-5	Mason et al. (2017)		Mason E, Edmonds M and Turchyn AV. Remobilization of crustal carbon may dominate volcanic arc emissions. Science 2017; 357: 290–294.
	Continental arcs	7.94	-5.6	Mason et al. (2017)		Mason E, Edmonds M and Turchyn AV. Remobilization of crustal carbon may dominate volcanic arc emissions. Science 2017; 357: 290–294.
	Continental arcs	7.48	-6.6	Mason et al. (2017)		Mason E, Edmonds M and Turchyn AV. Remobilization of crustal carbon may dominate volcanic arc emissions. Science 2017; 357: 290–294.
	Continental arcs	7.57	-6.8	Mason et al. (2017)		Mason E, Edmonds M and Turchyn AV. Remobilization of crustal carbon may dominate volcanic arc emissions. Science 2017; 357: 290–294.
	Continental arcs	7.64	-8.4	Mason et al. (2017)		Mason E, Edmonds M and Turchyn AV. Remobilization of crustal carbon may dominate volcanic arc emissions. Science 2017; 357: 290–294.
	Continental arcs	7.61	-8.2	Mason et al. (2017)		Mason E, Edmonds M and Turchyn AV. Remobilization of crustal carbon may dominate volcanic arc emissions. Science 2017; 357: 290–294.
	Continental arcs	7.48	-10.2	Mason et al. (2017)		Mason E, Edmonds M and Turchyn AV. Remobilization of crustal carbon may dominate volcanic arc emissions. Science 2017; 357: 290–294.
	Continental arcs	7.66	-10.1	Mason et al. (2017)		Mason E, Edmonds M and Turchyn AV. Remobilization of crustal carbon may dominate volcanic arc emissions. Science 2017; 357: 290–294.
	Continental arcs	7.82	-10.5	Mason et al. (2017)		Mason E, Edmonds M and Turchyn AV. Remobilization of crustal carbon may dominate volcanic arc emissions. Science 2017; 357: 290–294.
	Continental arcs	7.69	-9.6	Mason et al. (2017)		Mason E, Edmonds M and Turchyn AV. Remobilization of crustal carbon may dominate volcanic arc emissions. Science 2017; 357: 290–294.
	Continental arcs	7.42	-6.1	Mason et al. (2017)		Mason E, Edmonds M and Turchyn AV. Remobilization of crustal carbon may dominate volcanic arc emissions. Science 2017; 357: 290–294.
	Continental arcs	7.49	-5.9	Mason et al. (2017)		Mason E, Edmonds M and Turchyn AV. Remobilization of crustal carbon may dominate volcanic arc emissions. Science 2017; 357: 290–294.
	Continental arcs	7.45	-6.7	Mason et al. (2017)		Mason E, Edmonds M and Turchyn AV. Remobilization of crustal carbon may dominate volcanic arc emissions. Science 2017; 357: 290–294.
	Continental arcs	7.7	-6.9	Mason et al. (2017)		Mason E, Edmonds M and Turchyn AV. Remobilization of crustal carbon may dominate volcanic arc emissions. Science 2017; 357: 290–294.
	Continental arcs	7.36	-6.7	Mason et al. (2017)		Mason E, Edmonds M and Turchyn AV. Remobilization of crustal carbon may dominate volcanic arc emissions. Science 2017; 357: 290–294.
	Continental arcs	7.31	-6.7	Mason et al. (2017)		Mason E, Edmonds M and Turchyn AV. Remobilization of crustal carbon may dominate volcanic arc emissions. Science 2017; 357: 290–294.
	Continental arcs	7.44	-7.3	Mason et al. (2017)		Mason E, Edmonds M and Turchyn AV. Remobilization of crustal carbon may dominate volcanic arc emissions. Science 2017; 357: 290–294.
	Continental arcs	7.48	-7.3	Mason et al. (2017)		Mason E, Edmonds M and Turchyn AV. Remobilization of crustal carbon may dominate volcanic arc emissions. Science 2017; 357: 290–294.
	Continental arcs	7.34	-7.2	Mason et al. (2017)		Mason E, Edmonds M and Turchyn AV. Remobilization of crustal carbon may dominate volcanic arc emissions. Science 2017; 357: 290–294.
	Continental arcs	7.48	-8.3	Mason et al. (2017)		Mason E, Edmonds M and Turchyn AV. Remobilization of crustal carbon may dominate volcanic arc emissions. Science 2017; 357: 290–294.
	Continental arcs	7.6	-9.1	Mason et al. (2017)		Mason E, Edmonds M and Turchyn AV. Remobilization of crustal carbon may dominate volcanic arc emissions. Science 2017; 357: 290–294.
	Continental arcs	4.72	-6.29	Mason et al. (2017)		Mason E, Edmonds M and Turchyn AV. Remobilization of crustal carbon may dominate volcanic arc emissions. Science 2017; 357: 290–294.
	Continental arcs	6.32	-2.86	Mason et al. (2017)		Mason E, Edmonds M and Turchyn AV. Remobilization of crustal carbon may dominate volcanic arc emissions. Science 2017; 357: 290–294.
	Continental arcs	4.17	-6.94	Mason et al. (2017)		Mason E, Edmonds M and Turchyn AV. Remobilization of crustal carbon may dominate volcanic arc emissions. Science 2017; 357: 290–294.
	Continental arcs	7.91	-2.8	Mason et al. (2017)		Mason E, Edmonds M and Turchyn AV. Remobilization of crustal carbon may dominate volcanic arc emissions. Science 2017; 357: 290–294.
	Continental arcs	5.96	-3	Mason et al. (2017)		Mason E, Edmonds M and Turchyn AV. Remobilization of crustal carbon may dominate volcanic arc emissions. Science 2017; 357: 290–294.
	Continental arcs	6.37	-2.3	Mason et al. (2017)		Mason E, Edmonds M and Turchyn AV. Remobilization of crustal carbon may dominate volcanic arc emissions. Science 2017; 357: 290–294.
	Continental arcs	6.38	-1.6	Mason et al. (2017)		Mason E, Edmonds M and Turchyn AV. Remobilization of crustal carbon may dominate volcanic arc emissions. Science 2017; 357: 290–294.
	Continental arcs	7.56	-2.1	Mason et al. (2017)		Mason E, Edmonds M and Turchyn AV. Remobilization of crustal carbon may dominate volcanic arc emissions. Science 2017; 357: 290–294.
	Continental arcs	7.37	-3	Mason et al. (2017)		Mason E, Edmonds M and Turchyn AV. Remobilization of crustal carbon may dominate volcanic arc emissions. Science 2017; 357: 290–294.
	Continental arcs	6.24	-1.3	Mason et al. (2017)		Mason E, Edmonds M and Turchyn AV. Remobilization of crustal carbon may dominate volcanic arc emissions. Science 2017; 357: 290–294.
	Continental arcs	3.47	-3.7	Mason et al. (2017)		Mason E, Edmonds M and Turchyn AV. Remobilization of crustal carbon may dominate volcanic arc emissions. Science 2017; 357: 290–294.
	Continental arcs	5.95	-2.98	Mason et al. (2017)		Mason E, Edmonds M and Turchyn AV. Remobilization of crustal carbon may dominate volcanic arc emissions. Science 2017; 357: 290–294.
	Continental arcs	5.11	-2.2	Mason et al. (2017)		Mason E, Edmonds M and Turchyn AV. Remobilization of crustal carbon may dominate volcanic arc emissions. Science 2017; 357: 290–294.
	Continental arcs	5.19	-3.6	Mason et al. (2017)		Mason E, Edmonds M and Turchyn AV. Remobilization of crustal carbon may dominate volcanic arc emissions. Science 2017; 357: 290–294.
	Continental arcs	5.65	-2.9	Mason et al. (2017)		Mason E, Edmonds M and Turchyn AV. Remobilization of crustal carbon may dominate volcanic arc emissions. Science 2017; 357: 290–294.
	Continental arcs	5.74	-3	Mason et al. (2017)		Mason E, Edmonds M and Turchyn AV. Remobilization of crustal carbon may dominate volcanic arc emissions. Science 2017; 357: 290–294.
	Continental arcs	1.26	-3.2	Mason et al. (2017)		Mason E, Edmonds M and Turchyn AV. Remobilization of crustal carbon may dominate volcanic arc emissions. Science 2017; 357: 290–294.
	Continental arcs	1.72	-1.8	Mason et al. (2017)		Mason E, Edmonds M and Turchyn AV. Remobilization of crustal carbon may dominate volcanic arc emissions. Science 2017; 357: 290–294.
	Continental arcs	6.99	-2.3	Mason et al. (2017)		Mason E, Edmonds M and Turchyn AV. Remobilization of crustal carbon may dominate volcanic arc emissions. Science 2017; 357: 290–294.
	Continental arcs	6.8	-2.54	Mason et al. (2017)		Mason E, Edmonds M and Turchyn AV. Remobilization of crustal carbon may dominate volcanic arc emissions. Science 2017; 357: 290–294.
	Continental arcs	6.99	-2.6	Mason et al. (2017)		Mason E, Edmonds M and Turchyn AV. Remobilization of crustal carbon may dominate volcanic arc emissions. Science 2017; 357: 290–294.
	Continental arcs	1.98	-1.5	Mason et al. (2017)		Mason E, Edmonds M and Turchyn AV. Remobilization of crustal carbon may dominate volcanic arc emissions. Science 2017; 357: 290–294.
	Continental arcs	7.6	-3.6	Mason et al. (2017)		Mason E, Edmonds M and Turchyn AV. Remobilization of crustal carbon may dominate volcanic arc emissions. Science 2017; 357: 290–294.
	Continental arcs	5.38	-3.44	Mason et al. (2017)		Mason E, Edmonds M and Turchyn AV. Remobilization of crustal carbon may dominate volcanic arc emissions. Science 2017; 357: 290–294.
	Continental arcs	7.6	-6.8	Mason et al. (2017)		Mason E, Edmonds M and Turchyn AV. Remobilization of crustal carbon may dominate volcanic arc emissions. Science 2017; 357: 290–294.
	Continental arcs	7.14	-5.8	Mason et al. (2017)		Mason E, Edmonds M and Turchyn AV. Remobilization of crustal carbon may dominate volcanic arc emissions. Science 2017; 357: 290–294.
	Continental arcs	7.24	-2.3	Mason et al. (2017)		Mason E, Edmonds M and Turchyn AV. Remobilization of crustal carbon may dominate volcanic arc emissions. Science 2017; 357: 290–294.
	Continental arcs	7.74	-4.1	Mason et al. (2017)		Mason E, Edmonds M and Turchyn AV. Remobilization of crustal carbon may dominate volcanic arc emissions. Science 2017; 357: 290–294.
	Continental arcs	8.1	-4.4	Mason et al. (2017)		Mason E, Edmonds M and Turchyn AV. Remobilization of crustal carbon may dominate volcanic arc emissions. Science 2017; 357: 290–294.
	Continental arcs	8.1	-3.8	Mason et al. (2017)		Mason E, Edmonds M and Turchyn AV. Remobilization of crustal carbon may dominate volcanic arc emissions. Science 2017; 357: 290–294.
	Continental arcs	7.7	-4.2	Mason et al. (2017)		Mason E, Edmonds M and Turchyn AV. Remobilization of crustal carbon may dominate volcanic arc emissions. Science 2017; 357: 290–294.
	Continental arcs	5.56	-6.7	Mason et al. (2017)		Mason E, Edmonds M and Turchyn AV. Remobilization of crustal carbon may dominate volcanic arc emissions. Science 2017; 357: 290–294.
	Continental arcs	5.6	-5.6	Mason et al. (2017)		Mason E, Edmonds M and Turchyn AV. Remobilization of crustal carbon may dominate volcanic arc emissions. Science 2017; 357: 290–294.
	Continental arcs	5.51	-5	Mason et al. (2017)		Mason E, Edmonds M and Turchyn AV. Remobilization of crustal carbon may dominate volcanic arc emissions. Science 2017; 357: 290–294.
	Continental arcs	6.75	-4.92	Mason et al. (2017)		Mason E, Edmonds M and Turchyn AV. Remobilization of crustal carbon may dominate volcanic arc emissions. Science 2017; 357: 290–294.
	Continental arcs	8.35	-7.61	Mason et al. (2017)		Mason E, Edmonds M and Turchyn AV. Remobilization of crustal carbon may dominate volcanic arc emissions. Science 2017; 357: 290–294.
	Continental arcs	7.15	-8.5	Mason et al. (2017)		Mason E, Edmonds M and Turchyn AV. Remobilization of crustal carbon may dominate volcanic arc emissions. Science 2017; 357: 290–294.
	Continental arcs	5.82	-9.54	Mason et al. (2017)		Mason E, Edmonds M and Turchyn AV. Remobilization of crustal carbon may dominate volcanic arc emissions. Science 2017; 357: 290–294.
	Continental arcs	5.41	-4.84	Mason et al. (2017)		Mason E, Edmonds M and Turchyn AV. Remobilization of crustal carbon may dominate volcanic arc emissions. Science 2017; 357: 290–294.
	Continental arcs	5.2	-5.29	Mason et al. (2017)		Mason E, Edmonds M and Turchyn AV. Remobilization of crustal carbon may dominate volcanic arc emissions. Science 2017; 357: 290–294.
	Continental arcs	7.27	-7.23	Mason et al. (2017)		Mason E, Edmonds M and Turchyn AV. Remobilization of crustal carbon may dominate volcanic arc emissions. Science 2017; 357: 290–294.
	Continental arcs	6.11	-8.54	Mason et al. (2017)		Mason E, Edmonds M and Turchyn AV. Remobilization of crustal carbon may dominate volcanic arc emissions. Science 2017; 357: 290–294.
	Continental arcs	7.14	-7.11	Mason et al. (2017)		Mason E, Edmonds M and Turchyn AV. Remobilization of crustal carbon may dominate volcanic arc emissions. Science 2017; 357: 290–294.
	Continental arcs	4.8	-7.75	Mason et al. (2017)		Mason E, Edmonds M and Turchyn AV. Remobilization of crustal carbon may dominate volcanic arc emissions. Science 2017; 357: 290–294.
	Continental arcs	7.3	-1.74	Mason et al. (2017)		Mason E, Edmonds M and Turchyn AV. Remobilization of crustal carbon may dominate volcanic arc emissions. Science 2017; 357: 290–294.
	Continental arcs	5.44	-2.77	Mason et al. (2017)		Mason E, Edmonds M and Turchyn AV. Remobilization of crustal carbon may dominate volcanic arc emissions. Science 2017; 357: 290–294.
	Continental arcs	5.75	-2.22	Mason et al. (2017)		Mason E, Edmonds M and Turchyn AV. Remobilization of crustal carbon may dominate volcanic arc emissions. Science 2017; 357: 290–294.
	Continental arcs	6.17	-1.82	Mason et al. (2017)		Mason E, Edmonds M and Turchyn AV. Remobilization of crustal carbon may dominate volcanic arc emissions. Science 2017; 357: 290–294.
	Continental arcs	5.11	-1.11	Mason et al. (2017)		Mason E, Edmonds M and Turchyn AV. Remobilization of crustal carbon may dominate volcanic arc emissions. Science 2017; 357: 290–294.
	Continental arcs	4.93	-1.55	Mason et al. (2017)		Mason E, Edmonds M and Turchyn AV. Remobilization of crustal carbon may dominate volcanic arc emissions. Science 2017; 357: 290–294.
	Continental arcs	6.23	-2.14	Mason et al. (2017)		Mason E, Edmonds M and Turchyn AV. Remobilization of crustal carbon may dominate volcanic arc emissions. Science 2017; 357: 290–294.
	Continental arcs	5.83	-2.55	Mason et al. (2017)		Mason E, Edmonds M and Turchyn AV. Remobilization of crustal carbon may dominate volcanic arc emissions. Science 2017; 357: 290–294.
	Continental arcs	3.36	-2	Mason et al. (2017)		Mason E, Edmonds M and Turchyn AV. Remobilization of crustal carbon may dominate volcanic arc emissions. Science 2017; 357: 290–294.
	Continental arcs	3.09	-2.3	Mason et al. (2017)		Mason E, Edmonds M and Turchyn AV. Remobilization of crustal carbon may dominate volcanic arc emissions. Science 2017; 357: 290–294.
	Continental arcs	2.93	-1.6	Mason et al. (2017)		Mason E, Edmonds M and Turchyn AV. Remobilization of crustal carbon may dominate volcanic arc emissions. Science 2017; 357: 290–294.
	Continental arcs	2.92	-1.9	Mason et al. (2017)		Mason E, Edmonds M and Turchyn AV. Remobilization of crustal carbon may dominate volcanic arc emissions. Science 2017; 357: 290–294.
	Continental arcs	3.12	-1.8	Mason et al. (2017)		Mason E, Edmonds M and Turchyn AV. Remobilization of crustal carbon may dominate volcanic arc emissions. Science 2017; 357: 290–294.
	Continental arcs	3.35	-1.1	Mason et al. (2017)		Mason E, Edmonds M and Turchyn AV. Remobilization of crustal carbon may dominate volcanic arc emissions. Science 2017; 357: 290–294.
	Continental arcs	3.34	-1	Mason et al. (2017)		Mason E, Edmonds M and Turchyn AV. Remobilization of crustal carbon may dominate volcanic arc emissions. Science 2017; 357: 290–294.
	Continental arcs	2.99	-1.7	Mason et al. (2017)		Mason E, Edmonds M and Turchyn AV. Remobilization of crustal carbon may dominate volcanic arc emissions. Science 2017; 357: 290–294.
	Continental arcs	2.77	-2.2	Mason et al. (2017)		Mason E, Edmonds M and Turchyn AV. Remobilization of crustal carbon may dominate volcanic arc emissions. Science 2017; 357: 290–294.
	Continental arcs	3.04	-2.3	Mason et al. (2017)		Mason E, Edmonds M and Turchyn AV. Remobilization of crustal carbon may dominate volcanic arc emissions. Science 2017; 357: 290–294.
	Continental arcs	3.12	-2.4	Mason et al. (2017)		Mason E, Edmonds M and Turchyn AV. Remobilization of crustal carbon may dominate volcanic arc emissions. Science 2017; 357: 290–294.
	Continental arcs	8.05	-3	Halldórsson et al. (2013)		Halldórsson SA, Hilton DR, Troll VR et al. Resolving volatile sources along the western Sunda arc, Indonesia. Chem Geol 2013; 339: 263–282.
	Continental arcs	3.46	-4.1	Halldórsson et al. (2013)		Halldórsson SA, Hilton DR, Troll VR et al. Resolving volatile sources along the western Sunda arc, Indonesia. Chem Geol 2013; 339: 263–282.
	Continental arcs	5.52	-4.7	Halldórsson et al. (2013)		Halldórsson SA, Hilton DR, Troll VR et al. Resolving volatile sources along the western Sunda arc, Indonesia. Chem Geol 2013; 339: 263–282.
	Continental arcs	3.37	-2.3	Halldórsson et al. (2013)		Halldórsson SA, Hilton DR, Troll VR et al. Resolving volatile sources along the western Sunda arc, Indonesia. Chem Geol 2013; 339: 263–282.
	Continental arcs	3.03	-2.7	Halldórsson et al. (2013)		Halldórsson SA, Hilton DR, Troll VR et al. Resolving volatile sources along the western Sunda arc, Indonesia. Chem Geol 2013; 339: 263–282.
	Continental arcs	5.25	-3.7	Halldórsson et al. (2013)		Halldórsson SA, Hilton DR, Troll VR et al. Resolving volatile sources along the western Sunda arc, Indonesia. Chem Geol 2013; 339: 263–282.
	Continental arcs	5.48	-4.5	Halldórsson et al. (2013)		Halldórsson SA, Hilton DR, Troll VR et al. Resolving volatile sources along the western Sunda arc, Indonesia. Chem Geol 2013; 339: 263–282.
	Continental arcs	5.93	-4.8	Halldórsson et al. (2013)		Halldórsson SA, Hilton DR, Troll VR et al. Resolving volatile sources along the western Sunda arc, Indonesia. Chem Geol 2013; 339: 263–282.
	Continental arcs	5.46	-4.2	Halldórsson et al. (2013)		Halldórsson SA, Hilton DR, Troll VR et al. Resolving volatile sources along the western Sunda arc, Indonesia. Chem Geol 2013; 339: 263–282.
	Continental arcs	6.41	-3.4	Halldórsson et al. (2013)		Halldórsson SA, Hilton DR, Troll VR et al. Resolving volatile sources along the western Sunda arc, Indonesia. Chem Geol 2013; 339: 263–282.
	Continental arcs	6.33	-3.4	Halldórsson et al. (2013)		Halldórsson SA, Hilton DR, Troll VR et al. Resolving volatile sources along the western Sunda arc, Indonesia. Chem Geol 2013; 339: 263–282.
	Continental arcs	3.5	-8.9	Halldórsson et al. (2013)		Halldórsson SA, Hilton DR, Troll VR et al. Resolving volatile sources along the western Sunda arc, Indonesia. Chem Geol 2013; 339: 263–282.
	Continental arcs	2.49	-6.2	Halldórsson et al. (2013)		Halldórsson SA, Hilton DR, Troll VR et al. Resolving volatile sources along the western Sunda arc, Indonesia. Chem Geol 2013; 339: 263–282.
	Continental arcs	2.53	-6.3	Halldórsson et al. (2013)		Halldórsson SA, Hilton DR, Troll VR et al. Resolving volatile sources along the western Sunda arc, Indonesia. Chem Geol 2013; 339: 263–282.
	Continental arcs	2.6	-6.3	Halldórsson et al. (2013)		Halldórsson SA, Hilton DR, Troll VR et al. Resolving volatile sources along the western Sunda arc, Indonesia. Chem Geol 2013; 339: 263–282.
	Continental arcs	1.28	-3.2	Halldórsson et al. (2013)		Halldórsson SA, Hilton DR, Troll VR et al. Resolving volatile sources along the western Sunda arc, Indonesia. Chem Geol 2013; 339: 263–282.
	Continental arcs	1	-9.6	Halldórsson et al. (2013)		Halldórsson SA, Hilton DR, Troll VR et al. Resolving volatile sources along the western Sunda arc, Indonesia. Chem Geol 2013; 339: 263–282.
	Continental arcs	6.27	-6.9	Halldórsson et al. (2013)		Halldórsson SA, Hilton DR, Troll VR et al. Resolving volatile sources along the western Sunda arc, Indonesia. Chem Geol 2013; 339: 263–282.
	Continental arcs	5.79	-8.2	Halldórsson et al. (2013)		Halldórsson SA, Hilton DR, Troll VR et al. Resolving volatile sources along the western Sunda arc, Indonesia. Chem Geol 2013; 339: 263–282.
	Continental arcs	1.66	-5.6	Halldórsson et al. (2013)		Halldórsson SA, Hilton DR, Troll VR et al. Resolving volatile sources along the western Sunda arc, Indonesia. Chem Geol 2013; 339: 263–282.
	Continental arcs	1.56	-4.7	Halldórsson et al. (2013)		Halldórsson SA, Hilton DR, Troll VR et al. Resolving volatile sources along the western Sunda arc, Indonesia. Chem Geol 2013; 339: 263–282.
	Continental arcs	6.97	-2.6	Halldórsson et al. (2013)		Halldórsson SA, Hilton DR, Troll VR et al. Resolving volatile sources along the western Sunda arc, Indonesia. Chem Geol 2013; 339: 263–282.
	Continental arcs	7.09	-1.4	Halldórsson et al. (2013)		Halldórsson SA, Hilton DR, Troll VR et al. Resolving volatile sources along the western Sunda arc, Indonesia. Chem Geol 2013; 339: 263–282.
	Continental arcs	6.15	-2.4	Halldórsson et al. (2013)		Halldórsson SA, Hilton DR, Troll VR et al. Resolving volatile sources along the western Sunda arc, Indonesia. Chem Geol 2013; 339: 263–282.
	Continental arcs	6.47	-2.6	Halldórsson et al. (2013)		Halldórsson SA, Hilton DR, Troll VR et al. Resolving volatile sources along the western Sunda arc, Indonesia. Chem Geol 2013; 339: 263–282.
	Continental arcs	5.64	-5.3	Halldórsson et al. (2013)		Halldórsson SA, Hilton DR, Troll VR et al. Resolving volatile sources along the western Sunda arc, Indonesia. Chem Geol 2013; 339: 263–282.
	Continental arcs	6.69	-6.4	Halldórsson et al. (2013)		Halldórsson SA, Hilton DR, Troll VR et al. Resolving volatile sources along the western Sunda arc, Indonesia. Chem Geol 2013; 339: 263–282.
	Continental arcs	3.46	-5.3	Halldórsson et al. (2013)		Halldórsson SA, Hilton DR, Troll VR et al. Resolving volatile sources along the western Sunda arc, Indonesia. Chem Geol 2013; 339: 263–282.
	Continental arcs	2.89	-3.8	Halldórsson et al. (2013)		Halldórsson SA, Hilton DR, Troll VR et al. Resolving volatile sources along the western Sunda arc, Indonesia. Chem Geol 2013; 339: 263–282.
	Continental arcs	6.52	-3	Halldórsson et al. (2013)		Halldórsson SA, Hilton DR, Troll VR et al. Resolving volatile sources along the western Sunda arc, Indonesia. Chem Geol 2013; 339: 263–282.
	Continental arcs	3.33	-3.1	Halldórsson et al. (2013)		Halldórsson SA, Hilton DR, Troll VR et al. Resolving volatile sources along the western Sunda arc, Indonesia. Chem Geol 2013; 339: 263–282.
	Continental arcs	5.92	-1.4	Halldórsson et al. (2013)		Halldórsson SA, Hilton DR, Troll VR et al. Resolving volatile sources along the western Sunda arc, Indonesia. Chem Geol 2013; 339: 263–282.
	Continental arcs	1.08	-2.8	Halldórsson et al. (2013)		Halldórsson SA, Hilton DR, Troll VR et al. Resolving volatile sources along the western Sunda arc, Indonesia. Chem Geol 2013; 339: 263–282.
	Continental arcs	6.51	-5.3	Halldórsson et al. (2013)		Halldórsson SA, Hilton DR, Troll VR et al. Resolving volatile sources along the western Sunda arc, Indonesia. Chem Geol 2013; 339: 263–282.
	Continental arcs	1.8	-1.6	Halldórsson et al. (2013)		Halldórsson SA, Hilton DR, Troll VR et al. Resolving volatile sources along the western Sunda arc, Indonesia. Chem Geol 2013; 339: 263–282.
	Continental arcs	5.29	-2.3	Halldórsson et al. (2013)		Halldórsson SA, Hilton DR, Troll VR et al. Resolving volatile sources along the western Sunda arc, Indonesia. Chem Geol 2013; 339: 263–282.
	Continental arcs	5.06	-4.6	Halldórsson et al. (2013)		Halldórsson SA, Hilton DR, Troll VR et al. Resolving volatile sources along the western Sunda arc, Indonesia. Chem Geol 2013; 339: 263–282.
	Continental arcs	5.98	-3.7	Halldórsson et al. (2013)		Halldórsson SA, Hilton DR, Troll VR et al. Resolving volatile sources along the western Sunda arc, Indonesia. Chem Geol 2013; 339: 263–282.
	Continental arcs	6.74	-3.8	Halldórsson et al. (2013)		Halldórsson SA, Hilton DR, Troll VR et al. Resolving volatile sources along the western Sunda arc, Indonesia. Chem Geol 2013; 339: 263–282.
	Continental arcs	6.74	-2.8	Halldórsson et al. (2013)		Halldórsson SA, Hilton DR, Troll VR et al. Resolving volatile sources along the western Sunda arc, Indonesia. Chem Geol 2013; 339: 263–282.
	Continental arcs	4.64	-3.7	Halldórsson et al. (2013)		Halldórsson SA, Hilton DR, Troll VR et al. Resolving volatile sources along the western Sunda arc, Indonesia. Chem Geol 2013; 339: 263–282.
	Continental arcs	6.4	-4.1	Halldórsson et al. (2013)		Halldórsson SA, Hilton DR, Troll VR et al. Resolving volatile sources along the western Sunda arc, Indonesia. Chem Geol 2013; 339: 263–282.
	Continental arcs	6.11	-4	Halldórsson et al. (2013)		Halldórsson SA, Hilton DR, Troll VR et al. Resolving volatile sources along the western Sunda arc, Indonesia. Chem Geol 2013; 339: 263–282.
	Continental arcs	6.31	-3.9	Halldórsson et al. (2013)		Halldórsson SA, Hilton DR, Troll VR et al. Resolving volatile sources along the western Sunda arc, Indonesia. Chem Geol 2013; 339: 263–282.
	Continental arcs	2.02	-6.7	Halldórsson et al. (2013)		Halldórsson SA, Hilton DR, Troll VR et al. Resolving volatile sources along the western Sunda arc, Indonesia. Chem Geol 2013; 339: 263–282.
	Continental arcs	2	-8	Halldórsson et al. (2013)		Halldórsson SA, Hilton DR, Troll VR et al. Resolving volatile sources along the western Sunda arc, Indonesia. Chem Geol 2013; 339: 263–282.
	Continental arcs	2.03	-5.6	Halldórsson et al. (2013)		Halldórsson SA, Hilton DR, Troll VR et al. Resolving volatile sources along the western Sunda arc, Indonesia. Chem Geol 2013; 339: 263–282.
	Continental arcs	3.62	-4.9	Halldórsson et al. (2013)		Halldórsson SA, Hilton DR, Troll VR et al. Resolving volatile sources along the western Sunda arc, Indonesia. Chem Geol 2013; 339: 263–282.
	Continental arcs	1.71	-2.1	Halldórsson et al. (2013)		Halldórsson SA, Hilton DR, Troll VR et al. Resolving volatile sources along the western Sunda arc, Indonesia. Chem Geol 2013; 339: 263–282.
	Continental arcs	1.62	-1.8	Halldórsson et al. (2013)		Halldórsson SA, Hilton DR, Troll VR et al. Resolving volatile sources along the western Sunda arc, Indonesia. Chem Geol 2013; 339: 263–282.
	Continental arcs	7.91	-5.2	Halldórsson et al. (2013)		Halldórsson SA, Hilton DR, Troll VR et al. Resolving volatile sources along the western Sunda arc, Indonesia. Chem Geol 2013; 339: 263–282.
	Continental arcs	6.75	-2.4	Halldórsson et al. (2013)		Halldórsson SA, Hilton DR, Troll VR et al. Resolving volatile sources along the western Sunda arc, Indonesia. Chem Geol 2013; 339: 263–282.
	Continental arcs	5.44	-5.5	Halldórsson et al. (2013)		Halldórsson SA, Hilton DR, Troll VR et al. Resolving volatile sources along the western Sunda arc, Indonesia. Chem Geol 2013; 339: 263–282.
	Continental arcs	1	-2	Jaffe et al. (2004)		Jaffe LA, Hilton DR, Fischer TP et al. Tracing magma sources in an arc-arc collision zone: Helium and carbon isotope and relative abundance systematics of the Sangihe Arc, Indonesia. Geochem Geophys Geosyst 2004; 5: Q04J10.
	Continental arcs	1.22	-1.5	Jaffe et al. (2004)		Jaffe LA, Hilton DR, Fischer TP et al. Tracing magma sources in an arc-arc collision zone: Helium and carbon isotope and relative abundance systematics of the Sangihe Arc, Indonesia. Geochem Geophys Geosyst 2004; 5: Q04J10.
	Continental arcs	1.08	-1.3	Jaffe et al. (2004)		Jaffe LA, Hilton DR, Fischer TP et al. Tracing magma sources in an arc-arc collision zone: Helium and carbon isotope and relative abundance systematics of the Sangihe Arc, Indonesia. Geochem Geophys Geosyst 2004; 5: Q04J10.
	Continental arcs	6.12	-0.4	Jaffe et al. (2004)		Jaffe LA, Hilton DR, Fischer TP et al. Tracing magma sources in an arc-arc collision zone: Helium and carbon isotope and relative abundance systematics of the Sangihe Arc, Indonesia. Geochem Geophys Geosyst 2004; 5: Q04J10.
	Continental arcs	5.49	-2	Jaffe et al. (2004)		Jaffe LA, Hilton DR, Fischer TP et al. Tracing magma sources in an arc-arc collision zone: Helium and carbon isotope and relative abundance systematics of the Sangihe Arc, Indonesia. Geochem Geophys Geosyst 2004; 5: Q04J10.
	Continental arcs	4.73	1.3	Jaffe et al. (2004)		Jaffe LA, Hilton DR, Fischer TP et al. Tracing magma sources in an arc-arc collision zone: Helium and carbon isotope and relative abundance systematics of the Sangihe Arc, Indonesia. Geochem Geophys Geosyst 2004; 5: Q04J10.
	Continental arcs	4.99	-2	Jaffe et al. (2004)		Jaffe LA, Hilton DR, Fischer TP et al. Tracing magma sources in an arc-arc collision zone: Helium and carbon isotope and relative abundance systematics of the Sangihe Arc, Indonesia. Geochem Geophys Geosyst 2004; 5: Q04J10.
	Continental arcs	3.55	-3.3	Jaffe et al. (2004)		Jaffe LA, Hilton DR, Fischer TP et al. Tracing magma sources in an arc-arc collision zone: Helium and carbon isotope and relative abundance systematics of the Sangihe Arc, Indonesia. Geochem Geophys Geosyst 2004; 5: Q04J10.
	Continental arcs	6.97	-3.1	Jaffe et al. (2004)		Jaffe LA, Hilton DR, Fischer TP et al. Tracing magma sources in an arc-arc collision zone: Helium and carbon isotope and relative abundance systematics of the Sangihe Arc, Indonesia. Geochem Geophys Geosyst 2004; 5: Q04J10.
	Continental arcs	7.27	-3.6	Jaffe et al. (2004)		Jaffe LA, Hilton DR, Fischer TP et al. Tracing magma sources in an arc-arc collision zone: Helium and carbon isotope and relative abundance systematics of the Sangihe Arc, Indonesia. Geochem Geophys Geosyst 2004; 5: Q04J10.
	Continental arcs	7.33	-6.8	Jaffe et al. (2004)		Jaffe LA, Hilton DR, Fischer TP et al. Tracing magma sources in an arc-arc collision zone: Helium and carbon isotope and relative abundance systematics of the Sangihe Arc, Indonesia. Geochem Geophys Geosyst 2004; 5: Q04J10.
	Continental arcs	7.11	-5.7	Jaffe et al. (2004)		Jaffe LA, Hilton DR, Fischer TP et al. Tracing magma sources in an arc-arc collision zone: Helium and carbon isotope and relative abundance systematics of the Sangihe Arc, Indonesia. Geochem Geophys Geosyst 2004; 5: Q04J10.
	Continental arcs	7.32	-3.5	Jaffe et al. (2004)		Jaffe LA, Hilton DR, Fischer TP et al. Tracing magma sources in an arc-arc collision zone: Helium and carbon isotope and relative abundance systematics of the Sangihe Arc, Indonesia. Geochem Geophys Geosyst 2004; 5: Q04J10.
	Continental arcs	7.04	-3.4	Jaffe et al. (2004)		Jaffe LA, Hilton DR, Fischer TP et al. Tracing magma sources in an arc-arc collision zone: Helium and carbon isotope and relative abundance systematics of the Sangihe Arc, Indonesia. Geochem Geophys Geosyst 2004; 5: Q04J10.
	Continental arcs	7.23	-3	Jaffe et al. (2004)		Jaffe LA, Hilton DR, Fischer TP et al. Tracing magma sources in an arc-arc collision zone: Helium and carbon isotope and relative abundance systematics of the Sangihe Arc, Indonesia. Geochem Geophys Geosyst 2004; 5: Q04J10.
	Continental arcs	6.9	-3.3	Jaffe et al. (2004)		Jaffe LA, Hilton DR, Fischer TP et al. Tracing magma sources in an arc-arc collision zone: Helium and carbon isotope and relative abundance systematics of the Sangihe Arc, Indonesia. Geochem Geophys Geosyst 2004; 5: Q04J10.
	Continental arcs	1.07	-3.5	Jaffe et al. (2004)		Jaffe LA, Hilton DR, Fischer TP et al. Tracing magma sources in an arc-arc collision zone: Helium and carbon isotope and relative abundance systematics of the Sangihe Arc, Indonesia. Geochem Geophys Geosyst 2004; 5: Q04J10.
	Continental arcs	0.95	-19.9	Jaffe et al. (2004)		Jaffe LA, Hilton DR, Fischer TP et al. Tracing magma sources in an arc-arc collision zone: Helium and carbon isotope and relative abundance systematics of the Sangihe Arc, Indonesia. Geochem Geophys Geosyst 2004; 5: Q04J10.
	Continental arcs	1.02	-20.1	Jaffe et al. (2004)		Jaffe LA, Hilton DR, Fischer TP et al. Tracing magma sources in an arc-arc collision zone: Helium and carbon isotope and relative abundance systematics of the Sangihe Arc, Indonesia. Geochem Geophys Geosyst 2004; 5: Q04J10.
	Continental arcs	4.63	-5.2	Jaffe et al. (2004)		Jaffe LA, Hilton DR, Fischer TP et al. Tracing magma sources in an arc-arc collision zone: Helium and carbon isotope and relative abundance systematics of the Sangihe Arc, Indonesia. Geochem Geophys Geosyst 2004; 5: Q04J10.
	Continental arcs	4.59	-4.5	Jaffe et al. (2004)		Jaffe LA, Hilton DR, Fischer TP et al. Tracing magma sources in an arc-arc collision zone: Helium and carbon isotope and relative abundance systematics of the Sangihe Arc, Indonesia. Geochem Geophys Geosyst 2004; 5: Q04J10.
	Continental arcs	3.68	-2.3	Jaffe et al. (2004)		Jaffe LA, Hilton DR, Fischer TP et al. Tracing magma sources in an arc-arc collision zone: Helium and carbon isotope and relative abundance systematics of the Sangihe Arc, Indonesia. Geochem Geophys Geosyst 2004; 5: Q04J10.
	Continental arcs	3.27	-4.3	Jaffe et al. (2004)		Jaffe LA, Hilton DR, Fischer TP et al. Tracing magma sources in an arc-arc collision zone: Helium and carbon isotope and relative abundance systematics of the Sangihe Arc, Indonesia. Geochem Geophys Geosyst 2004; 5: Q04J10.
	Continental arcs	3.97	-4.7	Jaffe et al. (2004)		Jaffe LA, Hilton DR, Fischer TP et al. Tracing magma sources in an arc-arc collision zone: Helium and carbon isotope and relative abundance systematics of the Sangihe Arc, Indonesia. Geochem Geophys Geosyst 2004; 5: Q04J10.
	Continental arcs	6.05	-4.72	Richard et al. (2019)		Richard L, Pinti DL, Hélie J-F et al. Variability of deep carbon sources in Mexican geothermal fluids. J Volcanol Geotherm Res 2019; 370: 1–12.
	Continental arcs	5.56	-5.59	Richard et al. (2019)		Richard L, Pinti DL, Hélie J-F et al. Variability of deep carbon sources in Mexican geothermal fluids. J Volcanol Geotherm Res 2019; 370: 1–12.
	Continental arcs	6.29	-4.91	Richard et al. (2019)		Richard L, Pinti DL, Hélie J-F et al. Variability of deep carbon sources in Mexican geothermal fluids. J Volcanol Geotherm Res 2019; 370: 1–12.
	Continental arcs	6.37	-4.05	Richard et al. (2019)		Richard L, Pinti DL, Hélie J-F et al. Variability of deep carbon sources in Mexican geothermal fluids. J Volcanol Geotherm Res 2019; 370: 1–12.
	Continental arcs	5.56	-3.64	Richard et al. (2019)		Richard L, Pinti DL, Hélie J-F et al. Variability of deep carbon sources in Mexican geothermal fluids. J Volcanol Geotherm Res 2019; 370: 1–12.
	Continental arcs	3.33	-4	Richard et al. (2019)		Richard L, Pinti DL, Hélie J-F et al. Variability of deep carbon sources in Mexican geothermal fluids. J Volcanol Geotherm Res 2019; 370: 1–12.
	Continental arcs	6.5	-4.18	Richard et al. (2019)		Richard L, Pinti DL, Hélie J-F et al. Variability of deep carbon sources in Mexican geothermal fluids. J Volcanol Geotherm Res 2019; 370: 1–12.
	Continental arcs	5.76	-4.03	Richard et al. (2019)		Richard L, Pinti DL, Hélie J-F et al. Variability of deep carbon sources in Mexican geothermal fluids. J Volcanol Geotherm Res 2019; 370: 1–12.
	Continental arcs	6.49	-5.32	Richard et al. (2019)		Richard L, Pinti DL, Hélie J-F et al. Variability of deep carbon sources in Mexican geothermal fluids. J Volcanol Geotherm Res 2019; 370: 1–12.
	Continental arcs	3.91	-3.83	Richard et al. (2019)		Richard L, Pinti DL, Hélie J-F et al. Variability of deep carbon sources in Mexican geothermal fluids. J Volcanol Geotherm Res 2019; 370: 1–12.
	Continental arcs	3.34	-4.04	Richard et al. (2019)		Richard L, Pinti DL, Hélie J-F et al. Variability of deep carbon sources in Mexican geothermal fluids. J Volcanol Geotherm Res 2019; 370: 1–12.
	Continental arcs	4.91	-4.53	Richard et al. (2019)		Richard L, Pinti DL, Hélie J-F et al. Variability of deep carbon sources in Mexican geothermal fluids. J Volcanol Geotherm Res 2019; 370: 1–12.
	Continental arcs	5.13	-4.67	Richard et al. (2019)		Richard L, Pinti DL, Hélie J-F et al. Variability of deep carbon sources in Mexican geothermal fluids. J Volcanol Geotherm Res 2019; 370: 1–12.
	Continental arcs	5.44	-4.67	Richard et al. (2019)		Richard L, Pinti DL, Hélie J-F et al. Variability of deep carbon sources in Mexican geothermal fluids. J Volcanol Geotherm Res 2019; 370: 1–12.
	Continental arcs	3.8	-4.24	Richard et al. (2019)		Richard L, Pinti DL, Hélie J-F et al. Variability of deep carbon sources in Mexican geothermal fluids. J Volcanol Geotherm Res 2019; 370: 1–12.
	Continental arcs	6.05	-4.66	Richard et al. (2019)		Richard L, Pinti DL, Hélie J-F et al. Variability of deep carbon sources in Mexican geothermal fluids. J Volcanol Geotherm Res 2019; 370: 1–12.
	Continental arcs	4.03	-4.9	Richard et al. (2019)		Richard L, Pinti DL, Hélie J-F et al. Variability of deep carbon sources in Mexican geothermal fluids. J Volcanol Geotherm Res 2019; 370: 1–12.
	Continental arcs	3.56	-3.8	Richard et al. (2019)		Richard L, Pinti DL, Hélie J-F et al. Variability of deep carbon sources in Mexican geothermal fluids. J Volcanol Geotherm Res 2019; 370: 1–12.
	Continental arcs	4.94	-4.06	Richard et al. (2019)		Richard L, Pinti DL, Hélie J-F et al. Variability of deep carbon sources in Mexican geothermal fluids. J Volcanol Geotherm Res 2019; 370: 1–12.
	Continental arcs	3.29	-3.71	Richard et al. (2019)		Richard L, Pinti DL, Hélie J-F et al. Variability of deep carbon sources in Mexican geothermal fluids. J Volcanol Geotherm Res 2019; 370: 1–12.
	Continental arcs	4.64	-5.22	Richard et al. (2019)		Richard L, Pinti DL, Hélie J-F et al. Variability of deep carbon sources in Mexican geothermal fluids. J Volcanol Geotherm Res 2019; 370: 1–12.
	Continental arcs	6.59	-4.13	Richard et al. (2019)		Richard L, Pinti DL, Hélie J-F et al. Variability of deep carbon sources in Mexican geothermal fluids. J Volcanol Geotherm Res 2019; 370: 1–12.
	Continental arcs	6.14	-5.14	Richard et al. (2019)		Richard L, Pinti DL, Hélie J-F et al. Variability of deep carbon sources in Mexican geothermal fluids. J Volcanol Geotherm Res 2019; 370: 1–12.
	Continental arcs	5.85	-3.84	Richard et al. (2019)		Richard L, Pinti DL, Hélie J-F et al. Variability of deep carbon sources in Mexican geothermal fluids. J Volcanol Geotherm Res 2019; 370: 1–12.
	Continental arcs	3.75	-3.11	Richard et al. (2019)		Richard L, Pinti DL, Hélie J-F et al. Variability of deep carbon sources in Mexican geothermal fluids. J Volcanol Geotherm Res 2019; 370: 1–12.
	Continental arcs	6.17	-4.26	Richard et al. (2019)		Richard L, Pinti DL, Hélie J-F et al. Variability of deep carbon sources in Mexican geothermal fluids. J Volcanol Geotherm Res 2019; 370: 1–12.
	Continental arcs	5.99	-4.16	Richard et al. (2019)		Richard L, Pinti DL, Hélie J-F et al. Variability of deep carbon sources in Mexican geothermal fluids. J Volcanol Geotherm Res 2019; 370: 1–12.
	Continental arcs	6.33	-4.38	Richard et al. (2019)		Richard L, Pinti DL, Hélie J-F et al. Variability of deep carbon sources in Mexican geothermal fluids. J Volcanol Geotherm Res 2019; 370: 1–12.
	Continental arcs	6.81	-3.11	Richard et al. (2019)		Richard L, Pinti DL, Hélie J-F et al. Variability of deep carbon sources in Mexican geothermal fluids. J Volcanol Geotherm Res 2019; 370: 1–12.
	Continental arcs	5.68	-3.95	Richard et al. (2019)		Richard L, Pinti DL, Hélie J-F et al. Variability of deep carbon sources in Mexican geothermal fluids. J Volcanol Geotherm Res 2019; 370: 1–12.
	Continental arcs	6.42	-3.61	Richard et al. (2019)		Richard L, Pinti DL, Hélie J-F et al. Variability of deep carbon sources in Mexican geothermal fluids. J Volcanol Geotherm Res 2019; 370: 1–12.
	Continental arcs	6.58	-4.12	Richard et al. (2019)		Richard L, Pinti DL, Hélie J-F et al. Variability of deep carbon sources in Mexican geothermal fluids. J Volcanol Geotherm Res 2019; 370: 1–12.
	Continental arcs	5.4	-4.56	Richard et al. (2019)		Richard L, Pinti DL, Hélie J-F et al. Variability of deep carbon sources in Mexican geothermal fluids. J Volcanol Geotherm Res 2019; 370: 1–12.
	Continental arcs	7.32	-3.84	Richard et al. (2019)		Richard L, Pinti DL, Hélie J-F et al. Variability of deep carbon sources in Mexican geothermal fluids. J Volcanol Geotherm Res 2019; 370: 1–12.
	Continental arcs	6.37	-4.32	Richard et al. (2019)		Richard L, Pinti DL, Hélie J-F et al. Variability of deep carbon sources in Mexican geothermal fluids. J Volcanol Geotherm Res 2019; 370: 1–12.
	Continental arcs	6.57	-3.78	Richard et al. (2019)		Richard L, Pinti DL, Hélie J-F et al. Variability of deep carbon sources in Mexican geothermal fluids. J Volcanol Geotherm Res 2019; 370: 1–12.
	Continental arcs	2.04	-8.22	Richard et al. (2019)		Richard L, Pinti DL, Hélie J-F et al. Variability of deep carbon sources in Mexican geothermal fluids. J Volcanol Geotherm Res 2019; 370: 1–12.
	Continental arcs	7.48	-6.77	Richard et al. (2019)		Richard L, Pinti DL, Hélie J-F et al. Variability of deep carbon sources in Mexican geothermal fluids. J Volcanol Geotherm Res 2019; 370: 1–12.
	Continental arcs	6.81	-7.1	Richard et al. (2019)		Richard L, Pinti DL, Hélie J-F et al. Variability of deep carbon sources in Mexican geothermal fluids. J Volcanol Geotherm Res 2019; 370: 1–12.
	Continental arcs	7.93	-7.84	Richard et al. (2019)		Richard L, Pinti DL, Hélie J-F et al. Variability of deep carbon sources in Mexican geothermal fluids. J Volcanol Geotherm Res 2019; 370: 1–12.
	Continental arcs	6.56	-9.79	Richard et al. (2019)		Richard L, Pinti DL, Hélie J-F et al. Variability of deep carbon sources in Mexican geothermal fluids. J Volcanol Geotherm Res 2019; 370: 1–12.
	Continental arcs	7.68	-7.52	Richard et al. (2019)		Richard L, Pinti DL, Hélie J-F et al. Variability of deep carbon sources in Mexican geothermal fluids. J Volcanol Geotherm Res 2019; 370: 1–12.
	Continental arcs	5.93	-7.38	Richard et al. (2019)		Richard L, Pinti DL, Hélie J-F et al. Variability of deep carbon sources in Mexican geothermal fluids. J Volcanol Geotherm Res 2019; 370: 1–12.
	Continental arcs	6.53	-8.44	Richard et al. (2019)		Richard L, Pinti DL, Hélie J-F et al. Variability of deep carbon sources in Mexican geothermal fluids. J Volcanol Geotherm Res 2019; 370: 1–12.
	Continental arcs	6.66	-7.39	Richard et al. (2019)		Richard L, Pinti DL, Hélie J-F et al. Variability of deep carbon sources in Mexican geothermal fluids. J Volcanol Geotherm Res 2019; 370: 1–12.
	Continental arcs	6.48	-7.9	Richard et al. (2019)		Richard L, Pinti DL, Hélie J-F et al. Variability of deep carbon sources in Mexican geothermal fluids. J Volcanol Geotherm Res 2019; 370: 1–12.
	Continental arcs	7.53	-7.61	Richard et al. (2019)		Richard L, Pinti DL, Hélie J-F et al. Variability of deep carbon sources in Mexican geothermal fluids. J Volcanol Geotherm Res 2019; 370: 1–12.
	Continental arcs	7.41	-7.78	Richard et al. (2019)		Richard L, Pinti DL, Hélie J-F et al. Variability of deep carbon sources in Mexican geothermal fluids. J Volcanol Geotherm Res 2019; 370: 1–12.
	Continental arcs	7.5	-7.12	Richard et al. (2019)		Richard L, Pinti DL, Hélie J-F et al. Variability of deep carbon sources in Mexican geothermal fluids. J Volcanol Geotherm Res 2019; 370: 1–12.
	Continental arcs	7.22	-7.12	Richard et al. (2019)		Richard L, Pinti DL, Hélie J-F et al. Variability of deep carbon sources in Mexican geothermal fluids. J Volcanol Geotherm Res 2019; 370: 1–12.
	Continental arcs	7.34	-7	Richard et al. (2019)		Richard L, Pinti DL, Hélie J-F et al. Variability of deep carbon sources in Mexican geothermal fluids. J Volcanol Geotherm Res 2019; 370: 1–12.
	Continental arcs	3.05	-7	Richard et al. (2019)		Richard L, Pinti DL, Hélie J-F et al. Variability of deep carbon sources in Mexican geothermal fluids. J Volcanol Geotherm Res 2019; 370: 1–12.
	Continental arcs	6.98	-7.304	Richard et al. (2019)		Richard L, Pinti DL, Hélie J-F et al. Variability of deep carbon sources in Mexican geothermal fluids. J Volcanol Geotherm Res 2019; 370: 1–12.
	Continental arcs	6.9	-7.3	Richard et al. (2019)		Richard L, Pinti DL, Hélie J-F et al. Variability of deep carbon sources in Mexican geothermal fluids. J Volcanol Geotherm Res 2019; 370: 1–12.
	Continental arcs	7.47	-7.19	Richard et al. (2019)		Richard L, Pinti DL, Hélie J-F et al. Variability of deep carbon sources in Mexican geothermal fluids. J Volcanol Geotherm Res 2019; 370: 1–12.
	Continental arcs	6.53	-7.25	Richard et al. (2019)		Richard L, Pinti DL, Hélie J-F et al. Variability of deep carbon sources in Mexican geothermal fluids. J Volcanol Geotherm Res 2019; 370: 1–12.
	Continental arcs	7.37	-8.66	Richard et al. (2019)		Richard L, Pinti DL, Hélie J-F et al. Variability of deep carbon sources in Mexican geothermal fluids. J Volcanol Geotherm Res 2019; 370: 1–12.
	Continental arcs	7.58	-7.64	Richard et al. (2019)		Richard L, Pinti DL, Hélie J-F et al. Variability of deep carbon sources in Mexican geothermal fluids. J Volcanol Geotherm Res 2019; 370: 1–12.
	Continental arcs	7.19	-7.64	Richard et al. (2019)		Richard L, Pinti DL, Hélie J-F et al. Variability of deep carbon sources in Mexican geothermal fluids. J Volcanol Geotherm Res 2019; 370: 1–12.
	Continental arcs	7.16	-8.11	Richard et al. (2019)		Richard L, Pinti DL, Hélie J-F et al. Variability of deep carbon sources in Mexican geothermal fluids. J Volcanol Geotherm Res 2019; 370: 1–12.
	Continental arcs	5.12	-8.11	Richard et al. (2019)		Richard L, Pinti DL, Hélie J-F et al. Variability of deep carbon sources in Mexican geothermal fluids. J Volcanol Geotherm Res 2019; 370: 1–12.
	Continental arcs	1.03	-7.81	Richard et al. (2019)		Richard L, Pinti DL, Hélie J-F et al. Variability of deep carbon sources in Mexican geothermal fluids. J Volcanol Geotherm Res 2019; 370: 1–12.
	Continental arcs	7.55	-7.38	Richard et al. (2019)		Richard L, Pinti DL, Hélie J-F et al. Variability of deep carbon sources in Mexican geothermal fluids. J Volcanol Geotherm Res 2019; 370: 1–12.
	Continental arcs	7.18	-7.9	Richard et al. (2019)		Richard L, Pinti DL, Hélie J-F et al. Variability of deep carbon sources in Mexican geothermal fluids. J Volcanol Geotherm Res 2019; 370: 1–12.
	Continental arcs	6.71	-6.92	Richard et al. (2019)		Richard L, Pinti DL, Hélie J-F et al. Variability of deep carbon sources in Mexican geothermal fluids. J Volcanol Geotherm Res 2019; 370: 1–12.
	Continental arcs	6.58	-7.97	Richard et al. (2019)		Richard L, Pinti DL, Hélie J-F et al. Variability of deep carbon sources in Mexican geothermal fluids. J Volcanol Geotherm Res 2019; 370: 1–12.
	Continental arcs	6.35	-5.13	Richard et al. (2019)		Richard L, Pinti DL, Hélie J-F et al. Variability of deep carbon sources in Mexican geothermal fluids. J Volcanol Geotherm Res 2019; 370: 1–12.
	Continental arcs	7.62	-3.88	Richard et al. (2019)		Richard L, Pinti DL, Hélie J-F et al. Variability of deep carbon sources in Mexican geothermal fluids. J Volcanol Geotherm Res 2019; 370: 1–12.
	Continental arcs	7.34	-3.88	Richard et al. (2019)		Richard L, Pinti DL, Hélie J-F et al. Variability of deep carbon sources in Mexican geothermal fluids. J Volcanol Geotherm Res 2019; 370: 1–12.
	Continental arcs	7.17	-3.885	Richard et al. (2019)		Richard L, Pinti DL, Hélie J-F et al. Variability of deep carbon sources in Mexican geothermal fluids. J Volcanol Geotherm Res 2019; 370: 1–12.
	Continental arcs	7.32	-3.03	Richard et al. (2019)		Richard L, Pinti DL, Hélie J-F et al. Variability of deep carbon sources in Mexican geothermal fluids. J Volcanol Geotherm Res 2019; 370: 1–12.
	Continental arcs	7.1	-3.029	Richard et al. (2019)		Richard L, Pinti DL, Hélie J-F et al. Variability of deep carbon sources in Mexican geothermal fluids. J Volcanol Geotherm Res 2019; 370: 1–12.
	Continental arcs	6.86	-3.05	Richard et al. (2019)		Richard L, Pinti DL, Hélie J-F et al. Variability of deep carbon sources in Mexican geothermal fluids. J Volcanol Geotherm Res 2019; 370: 1–12.
	Continental arcs	7.13	-3.43	Richard et al. (2019)		Richard L, Pinti DL, Hélie J-F et al. Variability of deep carbon sources in Mexican geothermal fluids. J Volcanol Geotherm Res 2019; 370: 1–12.
	Continental arcs	6.95	-5.01	Richard et al. (2019)		Richard L, Pinti DL, Hélie J-F et al. Variability of deep carbon sources in Mexican geothermal fluids. J Volcanol Geotherm Res 2019; 370: 1–12.
	Continental arcs	6.96	-2.77	Richard et al. (2019)		Richard L, Pinti DL, Hélie J-F et al. Variability of deep carbon sources in Mexican geothermal fluids. J Volcanol Geotherm Res 2019; 370: 1–12.
	Continental arcs	6.09	-2.48	Richard et al. (2019)		Richard L, Pinti DL, Hélie J-F et al. Variability of deep carbon sources in Mexican geothermal fluids. J Volcanol Geotherm Res 2019; 370: 1–12.
	Continental arcs	7.27	-3.09	Richard et al. (2019)		Richard L, Pinti DL, Hélie J-F et al. Variability of deep carbon sources in Mexican geothermal fluids. J Volcanol Geotherm Res 2019; 370: 1–12.
	Continental arcs	7.37	-3.09	Richard et al. (2019)		Richard L, Pinti DL, Hélie J-F et al. Variability of deep carbon sources in Mexican geothermal fluids. J Volcanol Geotherm Res 2019; 370: 1–12.
	Continental arcs	7.29	-2.24	Richard et al. (2019)		Richard L, Pinti DL, Hélie J-F et al. Variability of deep carbon sources in Mexican geothermal fluids. J Volcanol Geotherm Res 2019; 370: 1–12.
	Continental arcs	7	-3.86	Richard et al. (2019)		Richard L, Pinti DL, Hélie J-F et al. Variability of deep carbon sources in Mexican geothermal fluids. J Volcanol Geotherm Res 2019; 370: 1–12.
	Continental arcs	7.18	-3.85	Richard et al. (2019)		Richard L, Pinti DL, Hélie J-F et al. Variability of deep carbon sources in Mexican geothermal fluids. J Volcanol Geotherm Res 2019; 370: 1–12.
	Continental arcs	7.18	-5.25	Richard et al. (2019)		Richard L, Pinti DL, Hélie J-F et al. Variability of deep carbon sources in Mexican geothermal fluids. J Volcanol Geotherm Res 2019; 370: 1–12.
	Continental arcs	7.09	-4.44	Richard et al. (2019)		Richard L, Pinti DL, Hélie J-F et al. Variability of deep carbon sources in Mexican geothermal fluids. J Volcanol Geotherm Res 2019; 370: 1–12.
	Continental arcs	6.13	-3.39	Richard et al. (2019)		Richard L, Pinti DL, Hélie J-F et al. Variability of deep carbon sources in Mexican geothermal fluids. J Volcanol Geotherm Res 2019; 370: 1–12.
	Continental arcs	6.64	-2.48	Richard et al. (2019)		Richard L, Pinti DL, Hélie J-F et al. Variability of deep carbon sources in Mexican geothermal fluids. J Volcanol Geotherm Res 2019; 370: 1–12.
	Continental arcs	7.22	-2.79	Richard et al. (2019)		Richard L, Pinti DL, Hélie J-F et al. Variability of deep carbon sources in Mexican geothermal fluids. J Volcanol Geotherm Res 2019; 370: 1–12.
	Continental arcs	6.8	-3.29	Richard et al. (2019)		Richard L, Pinti DL, Hélie J-F et al. Variability of deep carbon sources in Mexican geothermal fluids. J Volcanol Geotherm Res 2019; 370: 1–12.
	Continental arcs	7.28	-3.01	Richard et al. (2019)		Richard L, Pinti DL, Hélie J-F et al. Variability of deep carbon sources in Mexican geothermal fluids. J Volcanol Geotherm Res 2019; 370: 1–12.
	Continental arcs	5.45	-10.28	Richard et al. (2019)		Richard L, Pinti DL, Hélie J-F et al. Variability of deep carbon sources in Mexican geothermal fluids. J Volcanol Geotherm Res 2019; 370: 1–12.
	Continental arcs	5.68	-10.28	Richard et al. (2019)		Richard L, Pinti DL, Hélie J-F et al. Variability of deep carbon sources in Mexican geothermal fluids. J Volcanol Geotherm Res 2019; 370: 1–12.
	Continental arcs	5.59	-10.63	Richard et al. (2019)		Richard L, Pinti DL, Hélie J-F et al. Variability of deep carbon sources in Mexican geothermal fluids. J Volcanol Geotherm Res 2019; 370: 1–12.
	Continental arcs	5.65	-10.63	Richard et al. (2019)		Richard L, Pinti DL, Hélie J-F et al. Variability of deep carbon sources in Mexican geothermal fluids. J Volcanol Geotherm Res 2019; 370: 1–12.
	Continental arcs	4.36	-11.12	Richard et al. (2019)		Richard L, Pinti DL, Hélie J-F et al. Variability of deep carbon sources in Mexican geothermal fluids. J Volcanol Geotherm Res 2019; 370: 1–12.
	Continental arcs	4.77	-11.12	Richard et al. (2019)		Richard L, Pinti DL, Hélie J-F et al. Variability of deep carbon sources in Mexican geothermal fluids. J Volcanol Geotherm Res 2019; 370: 1–12.
	Continental arcs	5.96	-10.28	Richard et al. (2019)		Richard L, Pinti DL, Hélie J-F et al. Variability of deep carbon sources in Mexican geothermal fluids. J Volcanol Geotherm Res 2019; 370: 1–12.
	Continental arcs	6.24	-10.28	Richard et al. (2019)		Richard L, Pinti DL, Hélie J-F et al. Variability of deep carbon sources in Mexican geothermal fluids. J Volcanol Geotherm Res 2019; 370: 1–12.
	Continental arcs	1.09	-5	Richard et al. (2019)		Richard L, Pinti DL, Hélie J-F et al. Variability of deep carbon sources in Mexican geothermal fluids. J Volcanol Geotherm Res 2019; 370: 1–12.
	Continental arcs	1.07	-5.3	Richard et al. (2019)		Richard L, Pinti DL, Hélie J-F et al. Variability of deep carbon sources in Mexican geothermal fluids. J Volcanol Geotherm Res 2019; 370: 1–12.
	Continental arcs	1.09	-5.1	Richard et al. (2019)		Richard L, Pinti DL, Hélie J-F et al. Variability of deep carbon sources in Mexican geothermal fluids. J Volcanol Geotherm Res 2019; 370: 1–12.
	Continental arcs	1.11	-5	Richard et al. (2019)		Richard L, Pinti DL, Hélie J-F et al. Variability of deep carbon sources in Mexican geothermal fluids. J Volcanol Geotherm Res 2019; 370: 1–12.
	Continental arcs	1.07	-5	Richard et al. (2019)		Richard L, Pinti DL, Hélie J-F et al. Variability of deep carbon sources in Mexican geothermal fluids. J Volcanol Geotherm Res 2019; 370: 1–12.
	Continental arcs	1.12	-5	Richard et al. (2019)		Richard L, Pinti DL, Hélie J-F et al. Variability of deep carbon sources in Mexican geothermal fluids. J Volcanol Geotherm Res 2019; 370: 1–12.
	Continental arcs	1.15	-5	Richard et al. (2019)		Richard L, Pinti DL, Hélie J-F et al. Variability of deep carbon sources in Mexican geothermal fluids. J Volcanol Geotherm Res 2019; 370: 1–12.
	Continental arcs	1.17	-6.6	Richard et al. (2019)		Richard L, Pinti DL, Hélie J-F et al. Variability of deep carbon sources in Mexican geothermal fluids. J Volcanol Geotherm Res 2019; 370: 1–12.
	Continental arcs	1.08	-5.2	Richard et al. (2019)		Richard L, Pinti DL, Hélie J-F et al. Variability of deep carbon sources in Mexican geothermal fluids. J Volcanol Geotherm Res 2019; 370: 1–12.
	Continental arcs	1.12	-6	Richard et al. (2019)		Richard L, Pinti DL, Hélie J-F et al. Variability of deep carbon sources in Mexican geothermal fluids. J Volcanol Geotherm Res 2019; 370: 1–12.
	Continental arcs	0.81	-17.7	Richard et al. (2019)		Richard L, Pinti DL, Hélie J-F et al. Variability of deep carbon sources in Mexican geothermal fluids. J Volcanol Geotherm Res 2019; 370: 1–12.
	Continental arcs	1.07	-18.4	Richard et al. (2019)		Richard L, Pinti DL, Hélie J-F et al. Variability of deep carbon sources in Mexican geothermal fluids. J Volcanol Geotherm Res 2019; 370: 1–12.
	Continental arcs	0.58	-18.1	Richard et al. (2019)		Richard L, Pinti DL, Hélie J-F et al. Variability of deep carbon sources in Mexican geothermal fluids. J Volcanol Geotherm Res 2019; 370: 1–12.
	Continental arcs	1.43	-11.7	Richard et al. (2019)		Richard L, Pinti DL, Hélie J-F et al. Variability of deep carbon sources in Mexican geothermal fluids. J Volcanol Geotherm Res 2019; 370: 1–12.
	Continental arcs	1.59	-11	Richard et al. (2019)		Richard L, Pinti DL, Hélie J-F et al. Variability of deep carbon sources in Mexican geothermal fluids. J Volcanol Geotherm Res 2019; 370: 1–12.
	Continental arcs	1.55	-9.9	Richard et al. (2019)		Richard L, Pinti DL, Hélie J-F et al. Variability of deep carbon sources in Mexican geothermal fluids. J Volcanol Geotherm Res 2019; 370: 1–12.
	Continental arcs	6.88	-10.5	Richard et al. (2019)		Richard L, Pinti DL, Hélie J-F et al. Variability of deep carbon sources in Mexican geothermal fluids. J Volcanol Geotherm Res 2019; 370: 1–12.
	Continental arcs	6.9	-10.9	Richard et al. (2019)		Richard L, Pinti DL, Hélie J-F et al. Variability of deep carbon sources in Mexican geothermal fluids. J Volcanol Geotherm Res 2019; 370: 1–12.
	Continental arcs	6.84	-9.6	Richard et al. (2019)		Richard L, Pinti DL, Hélie J-F et al. Variability of deep carbon sources in Mexican geothermal fluids. J Volcanol Geotherm Res 2019; 370: 1–12.
	Continental arcs	6.88	-11.3	Richard et al. (2019)		Richard L, Pinti DL, Hélie J-F et al. Variability of deep carbon sources in Mexican geothermal fluids. J Volcanol Geotherm Res 2019; 370: 1–12.
	Continental arcs	5.45	-10.7	Richard et al. (2019)		Richard L, Pinti DL, Hélie J-F et al. Variability of deep carbon sources in Mexican geothermal fluids. J Volcanol Geotherm Res 2019; 370: 1–12.
	Continental arcs	5.1	-11.1	Richard et al. (2019)		Richard L, Pinti DL, Hélie J-F et al. Variability of deep carbon sources in Mexican geothermal fluids. J Volcanol Geotherm Res 2019; 370: 1–12.
	Continental arcs	4.71	-10.6	Richard et al. (2019)		Richard L, Pinti DL, Hélie J-F et al. Variability of deep carbon sources in Mexican geothermal fluids. J Volcanol Geotherm Res 2019; 370: 1–12.
	Continental arcs	5.54	-10.3	Richard et al. (2019)		Richard L, Pinti DL, Hélie J-F et al. Variability of deep carbon sources in Mexican geothermal fluids. J Volcanol Geotherm Res 2019; 370: 1–12.
	Continental arcs	5.46	-9.8	Richard et al. (2019)		Richard L, Pinti DL, Hélie J-F et al. Variability of deep carbon sources in Mexican geothermal fluids. J Volcanol Geotherm Res 2019; 370: 1–12.
	Continental arcs	4.63	-10.2	Richard et al. (2019)		Richard L, Pinti DL, Hélie J-F et al. Variability of deep carbon sources in Mexican geothermal fluids. J Volcanol Geotherm Res 2019; 370: 1–12.
	Continental arcs	4.29	-10.5	Richard et al. (2019)		Richard L, Pinti DL, Hélie J-F et al. Variability of deep carbon sources in Mexican geothermal fluids. J Volcanol Geotherm Res 2019; 370: 1–12.

## Sheet: Combined_Reference_List
	Combined reference list
	Aiuppa A, Fischer TP, Plank T et al. CO2 flux emissions from the Earth's most actively degassing volcanoes, 2005–2015. Sci Rep 2019; 9: 5442.
	Allard P. Global emissions of helium-3 by subaerial volcanism. Geophys Res Lett 1992; 19: 1479-1481.
	Bai Y, Shi Z, Zhou X et al. Gas geochemical evidence for the India-Asia lithospheric transition boundary near the Karakorum fault in western Tibet. Chem Geol 2023; 639: 121728.
	Barry PH, de Moor JM, Giovannelli D et al. Forearc carbon sink reduces long-term volatile recycling into the mantle. Nature 2019; 568: 487–492.
	Barry PH, Hilton DR, Fischer TP et al. Helium and carbon isotope systematics of cold “mazuku” CO2 vents and hydrothermal gases and fluids from Rungwe Volcanic Province, southern Tanzania. Chem Geol 2013; 339: 141–156.
	Bebout GE. Volatile transfer and recycling at convergent margins: Mass-balance and insights from high-P/T metamorphic rocks. In: Bebout GE, Scholl DW, Kirby SH, et al. (eds.). Subduction Top to Bottom. Washington, D. C.: American Geophysical Union; 1996. 179–193.
	Becker JA, Bickle MJ, Galy A et al. Himalayan metamorphic CO2 fluxes: Quantitative constraints from hydrothermal springs. Earth Planet Sci Lett 2008; 265: 616–629.
	Bekaert DV, Turner SJ, Broadley MW et al. Subduction-driven volatile recycling: A global mass balance. Annu Rev Earth Planet Sci 2021; 49: 37–70.
	Berner RA. A model for atmospheric CO2 over Phanerozoic time. Am J Sci 1991; 291: 339–376.
	Boucher C, Lan T, Marty B et al. Atmospheric helium isotope composition as a tracer of volcanic emissions: A case study of Erta Ale volcano, Ethiopia. Chem Geol 2018; 480: 3–11.
	Brantley SL and Koepenick KW. Measured carbon dioxide emissions from Oldoinyo Lengai and the skewed distribution of passive volcanic fluxes. Geology 1995; 23: 933-936.
	Bräuer K, Kämpf H, Niedermann S et al. Evidence for a nitrogen flux directly derived from the European subcontinental mantle in the Western Eger Rift, Central Europe. Geochim Cosmochim Acta 2004; 68: 4935–4947.
	Brune S, Williams SE and Müller RD. Potential links between continental rifting, CO2 degassing and climate change through time. Nat Geosci 2017; 10: 941–946.
	Burley JMA and Katz RF. Variations in mid-ocean ridge CO2 emissions driven by glacial cycles. Earth Planet Sci Lett 2015; 426: 246-258.
	Burton MR, Sawyer GM and Granieri D. Deep carbon emissions from volcanoes. Rev Mineral Geochem 2013; 75: 323–354.
	Cartigny P, Jendrzejewski N, Pineau F et al. Volatile (C, N, Ar) variability in MORB and the respective roles of mantle source heterogeneity and degassing: the case of the Southwest Indian Ridge. Earth Planet Sci Lett 2001; 194: 241-257.
	Cartigny P, Pineau F, Aubaud C et al. Towards a consistent mantle carbon flux estimate: Insights from volatile systematics (H2O/Ce, δD, CO2/Nb) in the North Atlantic mantle (14° N and 34° N). Earth Planet Sci Lett 2008; 265: 672-685.
	Chavrit D, Humler E and Grasset O. Mapping modern CO2 fluxes and mantle carbon content all along the mid-ocean ridge system. Earth Planet Sci Lett 2014; 387: 229-239.
	Chen C, Förster MW, Foley SF et al. Massive carbon storage in convergent margins initiated by subduction of limestone. Nat Commun 2021; 12: 4463.
	Chiodini G, Cardellini C, Amato A et al. Carbon dioxide Earth degassing and seismogenesis in central and southern Italy. Geophys Res Lett 2004; 31: L07615.
	Clift PD. A revised budget for Cenozoic sedimentary carbon subduction. Rev Geophys 2017; 55: 97-125.
	Coltice N, Simon L and Lécuyer C. Carbon isotope cycle and mantle structure. Geophys Res Lett 2004; 31.
	Corliss JB, Dymond J, Gordon LI et al. Submarine Thermal Springs on the Galápagos Rift. Science 1979; 203: 1073-1083.
	Darrah TH, Tedesco D, Tassi F et al. Gas chemistry of the Dallol region of the Danakil Depression in the Afar region of the northern-most East African Rift. Chem Geol 2013; 339: 16–29.
	Dasgupta R and Hirschmann MM. Melting in the Earth's deep upper mantle caused by carbon dioxide. Nature 2006; 440: 659-662.
	Dasgupta R. Ingassing, storage, and outgassing of terrestrial carbon through geologic time. Rev Mineral Geochem 2013; 75: 183–229.
	Des Marais DJ and Moore JG. Carbon and its isotopes in mid-oceanic basaltic glasses. Earth Planet Sci Lett 1984; 69: 43-57.
	Elderfield H and Schultz A. Mid-Ocean Ridge Hydrothermal Fluxes and the Chemical Composition of the Ocean. Annu Rev Earth Planet Sci 1996; 24: 191-224.
	Evans MJ, Derry LA and France-Lanord C. Degassing of metamorphic carbon dioxide from the Nepal Himalaya. Geochem Geophys Geosyst 2008; 9: Q04021.
	Fischer TP and Aiuppa A. AGU Centennial Grand Challenge: Volcanoes and deep carbon global CO2 emissions from subaerial volcanism—Recent progress and future challenges. Geochem Geophys Geosyst 2020; 21: e2019GC008690.
	Fischer TP, Arellano S, Carn S et al. The emissions of CO2 and other volatiles from the world’s subaerial volcanoes. Sci Rep 2019; 9: 18716.
	Fischer TP. Fluxes of volatiles (H2O, CO2, N2, Cl, F) from arc volcanoes. Geochem J 2008; 42: 21-38.
	Füri E, Hilton DR, Tryon MD et al. Carbon release from submarine seeps at the Costa Rica fore arc: Implications for the volatile cycle at the Central America convergent margin. Geochem Geophys Geosyst 2010; 11: Q04S21.
	Gerlach TM. Degassing of carbon dioxide from basaltic magma at spreading centers: II. mid-oceanic ridge basalts. J Volcanol Geotherm Res 1989; 39: 221-232.
	Gerlach TM. Present-day CO2 emissions from volcanos. Eos, Transactions American Geophysical Union 1991; 72: 249-255.
	Graham D and Sarda P. Reply to comment by T.M. Gerlach on “Mid-ocean ridge popping rocks: implications for degassing at ridge crests”. Earth Planet Sci Lett 1991; 105: 568-573.
	Guo Z, Wilson M, Dingwell DB et al. India-Asia collision as a driver of atmospheric CO2 in the Cenozoic. Nat Commun 2021; 12: 3891.
	Halldórsson SA, Hilton DR, Troll VR et al. Resolving volatile sources along the western Sunda arc, Indonesia. Chem Geol 2013; 339: 263–282.
	Hao Y, Kuang X, Feng Y et al. Discovery and genesis of helium-rich geothermal fluids along the India–Asia continental convergent margin. Geochim Cosmochim Acta 2023; 360: 175–191.
	Hauri EH, Cottrell E, Kelley KA et al. Carbon in the Convecting Mantle. In: Daniel I, Dasgupta R, Orcutt BN (eds.). Deep Carbon: Past to Present. Cambridge: Cambridge University Press; 2019. 237-275.
	Hauri EH, Maclennan J, McKenzie D et al. CO2 content beneath northern Iceland and the variability of mantle carbon. Geology 2017; 46: 55–58.
	Helo C, Longpré M-A, Shimizu N et al. Explosive eruptions at mid-ocean ridges driven by CO2-rich magmas. Nat Geosci 2011; 4: 260-263.
	Hilton DR, Fischer TP and Marty B. Noble gases and volatile recycling at subduction zones. Rev Mineral Geochem 2002; 47: 319–370.
	Hirschmann MM. Comparative deep Earth volatile cycles: The case for C recycling from exosphere/mantle fractionation of major (H2O, C, N) volatiles and from H2O/Ce, CO2/Ba, and CO2/Nb exosphere ratios. Earth Planet Sci Lett 2018; 502: 262–273.
	Hirschmann MM. The deep Earth oxygen cycle: Mass balance considerations on the origin and evolution of mantle and surface oxidative reservoirs. Earth Planet Sci Lett 2023; 619: 118311.
	Holloway JR. Graphite-melt equilibria during mantle melting: constraints on CO2 in MORB magmas and the carbon content of the mantle. Chem Geol 1998; 147: 89-97.
	Hunt JA, Zafu A, Mather TA et al. Spatially variable CO2 degassing in the Main Ethiopian Rift: Implications for magma storage, volatile transport, and rift-related emissions. Geochem Geophys Geosyst 2017; 18: 3714–3737.
	Italiano F, Bonfanti P, Ditta M et al. Helium and carbon isotopes in the dissolved gases of Friuli Region (NE Italy): Geochemical evidence of CO2 production and degassing over a seismically active area. Chem Geol 2009; 266: 76–85.
	Jaffe LA, Hilton DR, Fischer TP et al. Tracing magma sources in an arc-arc collision zone: Helium and carbon isotope and relative abundance systematics of the Sangihe Arc, Indonesia. Geochem Geophys Geosyst 2004; 5: Q04J10.
	Jarrard RD. Subduction fluxes of water, carbon dioxide, chlorine, and potassium. Geochem Geophys Geosyst 2003; 4.
	Javoy M and Pineau F. The volatiles record of a “popping” rock from the Mid-Atlantic Ridge at 14°N: chemical and isotopic composition of gas trapped in the vesicles. Earth Planet Sci Lett 1991; 107: 598-611.
	Javoy M, Pineau F and Allegre CJ. Carbon geodynamic cycle (reply). Nature 1983; 303: 731.
	Javoy M, Pineau F and Allegre CJ. Carbon geodynamic cycle. Nature 1982; 300: 171-173.
	Javoy M, Pineau F and Delorme H. Carbon and Nitrogen Isotopes in the Mantle. Chem Geol 1986; 57: 41-62.
	Kagoshima T, Sano Y, Takahata N et al. Sulphur geodynamic cycle. Sci Rep 2015; 5: 8330.
	Kelemen PB and Manning CE. Reevaluating carbon fluxes in subduction zones, what goes down, mostly comes up. Proc Natl Acad Sci 2015; 112: E3997–E4006.
	Kerrick D and Connolly J. Metamorphic devolatilization of subducted marine sediments and the transport of volatiles into the Earth's mantle. Nature 2001; 411: 293-296.
	Kerrick DM. Present and past nonanthropogenic CO2 degassing from the solid Earth. Rev Geophys 2001; 39: 565–585.
	Le Cloarec M-F and Marty B. Volatile fluxes from volcanoes. Terra Nova 1991; 3: 17-27.
	Le Guern F. Les débits de CO2 et de SO2 volcaniques dans l’atmosphère. Bulletin Volcanologique 1982; 45: 197-202.
	Le Voyer M, Hauri EH, Cottrell E et al. Carbon fluxes and primary magma CO2 contents along the global mid-ocean ridge system. Geochem Geophys Geosyst 2019; 20: 1387–1424.
	Le Voyer M, Kelley KA, Cottrell E et al. Heterogeneity in mantle carbon content from CO2-undersaturated basalts. Nat Commun 2017; 8: 14062.
	Lee H, Muirhead JD, Fischer TP et al. Massive and prolonged deep carbon emissions associated with continental rifting. Nat Geosci 2016; 9: 145–149.
	Li J, Guo Z, Zhang M et al. Deep-sourced CO2 emissions from the Eastern Himalaya Syntaxis and the Tengchong Volcanic Field, southeast Tibet. Chem Geol 2024; 645: 121888.
	Li Y, Zhou X, Huang T et al. Origins of volatiles and helium fluxes from hydrothermal systems in the Eastern Himalayan Syntaxis and constraints on regional heat and tectonic activities. J Hydrol 2024; 631: 130776.
	Marty B and Jambon A. C/3He in volatile fluxes from the solid Earth: implications for carbon geodynamics. Earth Planet Sci Lett 1987; 83: 16–26.
	Marty B and Tolstikhin IN. CO2 fluxes from mid-ocean ridges, arcs and plumes. Chem Geol 1998; 145: 233–248.
	Marty B, Jambon A and Sano Y. Helium isotopes and CO2 in volcanic gases of Japan. Chem Geol 1989; 76: 25-40.
	Mason E, Edmonds M and Turchyn AV. Remobilization of crustal carbon may dominate volcanic arc emissions. Science 2017; 357: 290–294.
	Michael PJ and Graham DW. The behavior and concentration of CO2 in the suboceanic mantle: Inferences from undegassed ocean ridge and ocean island basalts. Lithos 2015; 236-237: 338-351.
	Mörner NA and Etiope G. Carbon degassing from the lithosphere. Global Planet Change 2002; 33: 185-203.
	Muirhead JD, Fischer TP, Oliva SJ et al. Displaced cratonic mantle concentrates deep carbon during continental rifting. Nature 2020; 582: 67–72.
	Müller RD, Mather B, Dutkiewicz A et al. Evolution of Earth’s tectonic carbon conveyor belt. Nature 2022; 605: 629–639.
	Newell DL, Jessup MJ, Cottle JM et al. Aqueous and isotope geochemistry of mineral springs along the southern margin of the Tibetan plateau: Implications for fluid sources and regional degassing of CO2. Geochem Geophys Geosyst 2008; 9: Q08014.
	Peacock SA. Fluid Processes in Subduction Zones. Science 1990; 248: 329-337.
	Plank T and Manning CE. Subducting carbon. Nature 2019; 574: 343–352.
	Ratschbacher BC, Paterson SR and Fischer TP. Spatial and depth-dependent variations in magma volume addition and addition rates to continental arcs: Application to global CO2 fluxes since 750 Ma. Geochem Geophys Geosyst 2019; 20: 2997–3018.
	Resing JA, Lupton JE, Feely RA et al. CO2 and 3He in hydrothermal plumes: implications for mid-ocean ridge CO2 flux. Earth Planet Sci Lett 2004; 226: 449–464.
	Richard L, Pinti DL, Hélie J-F et al. Variability of deep carbon sources in Mexican geothermal fluids. J Volcanol Geotherm Res 2019; 370: 1–12.
	Rosenthal A, Hauri EH and Hirschmann MM. Experimental determination of C, F, and H partitioning between mantle minerals and carbonated basalt, CO2/Ba and CO2/Nb systematics of partial melting, and the CO2 contents of basaltic source regions. Earth Planet Sci Lett 2015; 412: 77-87.
	Saal AE, Hauri EH, Langmuir CH et al. Vapour undersaturation in primitive mid-ocean-ridge basalt and the volatile content of Earth's upper mantle. Nature 2002; 419: 451-455.
	Sano Y and Williams SN. Fluxes of mantle and subducted carbon along convergent plate boundaries. Geophys Res Lett 1996; 23: 2749–2752.
	Sarda P and Graham D. Mid-ocean ridge popping rocks: implications for degassing at ridge crests. Earth Planet Sci Lett 1990; 97: 268-289.
	Shaw AM, Behn MD, Humphris SE et al. Deep pooling of low degree melts and volatile fluxes at the 85°E segment of the Gakkel Ridge: Evidence from olivine-hosted melt inclusions and glasses. Earth Planet Sci Lett 2010; 289: 311-322.
	Shimizu K, Saal AE, Hauri EH et al. High-C content and CO2/Ba ratio of the Earth’s enriched upper mantle. Geochim Cosmochim Acta 2023; 343: 161–179.
	Shimizu K, Saal AE, Myers CE et al. Two-component mantle melting-mixing model for the generation of mid-ocean ridge basalts: Implications for the volatile content of the Pacific upper mantle. Geochim Cosmochim Acta 2016; 176: 44–80.
	Shinohara H. Volatile flux from subduction zone volcanoes: Insights from a detailed evaluation of the fluxes from volcanoes in Japan. J Volcanol Geotherm Res 2013; 268: 46-63.
	Sleep NH and Zahnle K. Carbon dioxide cycling and implications for climate on ancient Earth. J Geophys Res: Planets 2001; 106: 1373-1399.
	Smith J. CO2 Flux Along Faults of the Central Rio Grande Rift, New Mexico. MSc thesis. Univ. New Mexico, 2016.
	Stewart EM, Ague JJ, Ferry JM et al. Carbonation and decarbonation reactions: Implications for planetary habitability. Am Mineral 2019; 104: 1369–1380.
	Sun C and Dasgupta R. Carbon budget of Earth's deep mantle constrained by petrogenesis of silica-poor ocean island basalts. Earth Planet Sci Lett 2023; 611: 118135.
	Tardani D, Reich M, Roulleau E et al. Exploring the structural controls on helium, nitrogen and carbon isotope signatures in hydrothermal fluids along an intra-arc fault system. Geochim Cosmochim Acta 2016; 184: 193–211.
	Tucker JM, Mukhopadhyay S and Gonnermann HM. Reconstructing mantle carbon and noble gas contents from degassed mid-ocean ridge basalts. Earth Planet Sci Lett 2018; 496: 108-119.
	Van Der Meer DG, Zeebe RE, van Hinsbergen DJ et al. Plate tectonic controls on atmospheric CO2 levels since the Triassic. Proc Natl Acad Sci 2014; 111: 4380-4385.
	Varekamp JC, Kreulen R, Poorte RPE et al. Carbon sources in arc volcanism, with implications for the carbon cycle. Terra Nova 1992; 4: 363-373.
	Wang Y, Li L, Wen H et al. Geochemical evidence for the nonexistence of supercritical geothermal fluids at the Yangbajing geothermal field, southern Tibet. J Hydrol 2022; 604: 127243.
	Werner C, Fischer T, Aiuppa A et al. Carbon dioxide emissions from subaerial volcanic regions: Two decades in review. In: Orcutt BN, Daniel I, Dasgupta R (eds.). Deep Carbon: Past to Present. Cambridge: Cambridge Univ. Press; 2019. 188–236.
	Williams SN, Schaefer SJ, Marta Lucia Calvache V et al. Global carbon dioxide emission to the atmosphere by volcanoes. Geochim Cosmochim Acta 1992; 56: 1765-1770.
	Wong K, Mason E, Brune S et al. Deep carbon cycling over the past 200 million years: A review of fluxes in different tectonic settings. Front Earth Sci 2019; 7: 263.
	Yokoyama T, Nakai S and Wakita H. Helium and carbon isotopic compositions of hot spring gases in the Tibetan Plateau. J Volcanol Geotherm Res 1999; 88: 99–107.
	Zhang L, Guo Z, Sano Y et al. Flux and genesis of CO2 degassing from volcanic-geothermal fields of Gulu-Yadong rift in the Lhasa terrane, South Tibet: Constraints on characteristics of deep carbon cycle in the India-Asia continent subduction zone. J Asian Earth Sci 2017; 149: 110–123.
	Zhang L, Guo Z, Zhang M et al. Study on soil micro-seepage gas flux in the high temperature geothermal area: An example from the Yangbajing geothermal field, South Tibet. Acta Petrol Sin 2014; 30: 3612–3626.
	Zhang L, Guo Z, Zheng G et al. Flux and genesis of greenhouse gases emissions from Cenozoic volcanic-geothermal fields, South Tibet: A case study of volcanic-geothermal fields in Gulu-Yadong rift. Acta Petrol Sin 2017; 33: 250–266.
	Zhang M, Guo Z, Zhang L et al. Geochemical constraints on origin of hydrothermal volatiles from southern Tibet and the Himalayas: Understanding the degassing systems in the India-Asia continental subduction zone. Chem Geol 2017; 469: 19−33.
	Zhang M, Zhang L, Zhao W et al. Metamorphic CO2 emissions from the southern Yadong-Gulu rift, Tibetan Plateau: Insights into deep carbon cycle in the India-Asia continental collision zone. Chem Geol 2021; 584: 120534.
	Zhang Y and Zindler A. Distribution and evolution of carbon and nitrogen in Earth. Earth Planet Sci Lett 1993; 117: 331-345.
	Zhao P, Xie E, Dor J et al. Geochemical characteristics of geothermal gases and their geological implications in Tibet. Acta Petrol Sin 2002; 18: 539–550.
	Zhao W, Guo Z, Li J et al. Fluxes and genesis of deep carbon emissions from southern Tibetan Plateau and its adjacent regions. Acta Petrol Sin 2022; 38: 1541–1556.
	Zhao W, Guo Z, Liu J et al. Fluxes and genesis of carbon dioxide emissions from Cenozoic volcanic fields in NE China. Acta Petrol Sin 2021; 37: 1255–1269.
